# Supplementary material for: TeaGVD: A comprehensive database of genomic variations for uncovering the genetic architecture of metabolic traits in tea plants
Source: Front Plant Sci. 2022 Nov 28;13:1056891. doi: 10.3389/fpls.2022.1056891 (PMC9742251; doi:10.3389/fpls.2022.1056891)
Supplement: Supplementary file 1 [file Table_1.xlsx]

## Sheet: Table S1
Table S1. The detail information of sequencing data.
Accessions	Database ID	name	Collected site	Species	Strategy	SRA ID	Data Size (bp)	Ref. ID
Hekai #1(G0001)	G0001	Hekai #1	Yunnan China	Camellia sinensis var. assamica	WGS	SRR11672507	47392516266	HK#1
Nannuoshan #2(G0002)	G0002	Nannuoshan #2	Yunnan China	Camellia sinensis var. assamica	WGS	SRR11672508	50513697198	NNS#2
Nannuoshan #1(G0003)	G0003	Nannuoshan #1	Yunnan China	Camellia sinensis var. assamica	WGS	SRR11672509	55670609994	NNS#1
Yunkang #37(G0004)	G0004	Yunkang #37	Yunnan China	Camellia sinensis var. assamica	WGS	SRR11672510	44990044968	YK#37
Yunkang #14(G0005)	G0005	Yunkang #14	Yunnan China	Camellia sinensis var. assamica	WGS	SRR11672511	44032519804	YK#14
Yingshuang(G0006)	G0006	Yingshuang	Fujian China	Camellia sinensis var. sinensis	WGS	SRR11672512	45559908070	YS
Mengkudaye(G0007)	G0007	Mengkudaye	Yunnan China	Camellia sinensis var. assamica	WGS	SRR11672513	50595219842	MKDY
Menghaidayezhong(G0008)	G0008	Menghaidayezhong	Yunnan China	Camellia sinensis var. assamica	WGS	SRR11672514	47062008712	MHDYZ
Shuangjiangheidaye(G0009)	G0009	Shuangjiangheidaye	Yunnan China	Camellia sinensis var. assamica	WGS	SRR11672515	47506410076	SJHDY
Foxiang #1(G0010)	G0010	Foxiang #1	Yunnan China	Camellia sinensis var. assamica	WGS	SRR11672516	44164020200	FX1
Yunxuan #9(G0011)	G0011	Yunxuan #9	Yunnan China	Camellia sinensis var. assamica	WGS	SRR11672517	50100856306	YX#9
Yunkang #43(G0012)	G0012	Yunkang #43	Yunnan China	Camellia sinensis var. assamica	WGS	SRR11672518	45313797206	YK#43
Changyebaihao(G0013)	G0013	Changyebaihao	Yunnan China	Camellia sinensis var. assamica	WGS	SRR11672519	43509748560	CYBH
Qingshui #3(G0014)	G0014	Qingshui #3	Yunnan China	Camellia sinensis var. assamica	WGS	SRR11672520	45778033486	QS#3
LSHP-4(G0015)	G0015	LSHP-4	Bianjiacun Laos	Camellia sinensis var. assamica	WGS	SRR11672521	52169404932	LSHP-4
LSHP-3(G0016)	G0016	LSHP-3	Bianjiacun Laos	Camellia sinensis var. assamica	WGS	SRR11672522	45107116892	LSHP-3
Fudingdabai(G0017)	G0017	Fudingdabai	Fujian China	Camellia sinensis var. sinensis	WGS	SRR11672523	52856116640	FDDB
LSHP-2(G0018)	G0018	LSHP-2	Bianjiacun Laos	Camellia sinensis var. assamica	WGS	SRR11672524	55531711312	LSHP-2
LSHP-1(G0019)	G0019	LSHP-1	Bianjiacun Laos	Camellia sinensis var. assamica	WGS	SRR11672525	51619530522	LSHP-1
Yaoshanxiulv(G0020)	G0020	Yaoshanxiulv	Guangxi China	Camellia sinensis var. sinensis	WGS	SRR11672526	48911610616	YSXL
Zhenong #117(G0021)	G0021	Zhenong #117	Zhejiang China	Camellia sinensis var. sinensis	WGS	SRR11672527	49578379826	ZN#117
Zixian(G0022)	G0022	Zixian	Sichuan China	Camellia sinensis var. sinensis	WGS	SRR11672528	56976485866	ZX
Qiancha #1(G0023)	G0023	Qiancha #1	Guizhou China	Camellia sinensis var. sinensis	WGS	SRR11672529	53743021190	QC#1
Gancha #3(G0024)	G0024	Gancha #3	Jiangxi China	Camellia sinensis var. sinensis	WGS	SRR11672530	56214839502	GC#3
Suyuhuang (G0025)	G0025	Suyuhuang	Jiangsu China	Camellia sinensis var. sinensis	WGS	SRR11672531	53232302252	SYH
Xicha #5(G0026)	G0026	Xicha #5	Jiangsu China	Camellia sinensis var. sinensis	WGS	SRR11672532	56580464022	XC#5
Naixiangc #10(G0027)	G0027	Naixiangc #10	Fujian China	Camellia sinensis var. sinensis	WGS	SRR11672533	54112530196	NXC#10
Tieguanyin(G0028)	G0028	Tieguanyin	Fujian China	Camellia sinensis var. sinensis	WGS	SRR11672534	45455404644	TGY
Daye(G0029)	G0029	Daye	Guangxi China	Camellia sinensis var. sinensis	WGS	SRR11672535	55386372556	DY
Guihong #1(G0030)	G0030	Guihong #1	Guangxi China	Camellia sinensis var. sinensis	WGS	SRR11672536	59408250576	GH#1
Chuancha #2(G0031)	G0031	Chuancha #2	Sichuan China	Camellia sinensis var. sinensis	WGS	SRR11672537	59093740392	CC#2
Chuanmu #28(G0032)	G0032	Chuanmu #28	Sichuan China	Camellia sinensis var. sinensis	WGS	SRR11672538	49393116766	CM#28
Zijuan(G0033)	G0033	Zijuan	Yunnan China	Camellia sinensis var. assamica	WGS	SRR11672539	50283924322	ZJ
Xiaoxianghong #21-3(G0034)	G0034	Xiaoxianghong #21-3	Hunan China	Camellia sinensis var. sinensis	WGS	SRR11672540	57185062890	XXH#21-3
Qucha(G0035)	G0035	Qucha	Fujian China	Camellia sinensis var. sinensis	WGS	SRR11672541	46353713804	QC
Caicha(G0036)	G0036	Caicha	Fujian China	Camellia sinensis var. sinensis	WGS	SRR11672542	65591669386	CC
Rougui(G0037)	G0037	Rougui	Fujian China	Camellia sinensis var. sinensis	WGS	SRR11672543	57974821122	RG
Shiguan #1(G0038)	G0038	Shiguan #1	Anhui China	Camellia sinensis var. sinensis	WGS	SRR11672544	58217215754	SG1
Wancha #91(G0039)	G0039	Wancha #91	Anhui China	Camellia sinensis var. sinensis	WGS	SRR11672545	45685571076	WC#91
Huangkui(G0040)	G0040	Huangkui	Anhui China	Camellia sinensis var. sinensis	WGS	SRR11672546	50819954954	HK
Guyuxiang(G0041)	G0041	Guyuxiang	Anhui China	Camellia sinensis var. sinensis	WGS	SRR11672547	60935941664	GYX
Shancha #1(G0042)	G0042	Shancha #1	Shanxi China	Camellia sinensis var. sinensis	WGS	SRR11672548	61665324430	SC#1
Echa #5(G0043)	G0043	Echa #5	Hubei China	Camellia sinensis var. sinensis	WGS	SRR11672549	54702755668	EC#5
Guihong #3(G0044)	G0044	Guihong #3	Guangxi China	Camellia sinensis var. sinensis	WGS	SRR11672550	47279785416	GH#3
Mingshanbaihao #131(G0045)	G0045	Mingshanbaihao #131	Guangxi China	Camellia sinensis var. sinensis	WGS	SRR11672551	47146931742	MSBH#131
Yunkang #10(G0046)	G0046	Yunkang #10	Yunnan China	Camellia sinensis var. assamica	WGS	SRR11672552	45361967974	YK#10
Xinyang #10(G0047)	G0047	Xinyang #10	Henan China	Camellia sinensis var. sinensis	WGS	SRR11672553	45775274684	XY#10
Zhuyeqi(G0048)	G0048	Zhuyeqi	Hunan China	Camellia sinensis var. sinensis	WGS	SRR11672554	45807263242	ZYQ
Baihaozoa(G0049)	G0049	Baihaozoa	Hunan China	Camellia sinensis var. sinensis	WGS	SRR11672555	56348095496	BHZ
Anhui #3(G0050)	G0050	Anhui #3	Anhui China	Camellia sinensis var. sinensis	WGS	SRR11672556	46064877670	AH#3
Shuchazao(G0051)	G0051	Shuchazao	Anhui China	Camellia sinensis var. sinensis	WGS	SRR11672557	46022296018	SCZ
Zhongcha #108(G0052)	G0052	Zhongcha #108	Zhejiang China	Camellia sinensis var. sinensis	WGS	SRR11672558	45684315014	ZC#108
Zhongcha #302(G0053)	G0053	Zhongcha #302	Zhejiang China	Camellia sinensis var. sinensis	WGS	SRR11672559	45661275122	ZC#302
AZAS-2(G0054)	G0054	AZAS-2	Astara Azerbaijan	Camellia sinensis var. sinensis	WGS	SRR11672560	54765098622	AZAS-2
RSSQ-2(G0055)	G0055	RSSQ-2	Sochi Russia	Camellia sinensis var. sinensis	WGS	SRR11672561	67811755954	RSSQ-2
AZAS-2(G0056)	G0056	AZAS-2	Lankelan Azerbaijan	Camellia sinensis var. sinensis	WGS	SRR11672562	59076431234	AZLK-2
AZAS-1(G0057)	G0057	AZAS-1	Lankelan Azerbaijan	Camellia sinensis var. sinensis	WGS	SRR11672563	56871313748	AZLK-1
Iran-2(G0058)	G0058	Iran-2	Iran	Camellia sinensis var. sinensis	WGS	SRR11672564	62600177986	Iran-2
Iran-1(G0059)	G0059	Iran-1	Iran	Camellia sinensis var. sinensis	WGS	SRR11672565	53104439586	Iran-1
Nannuoshan #3(G0060)	G0060	Nannuoshan #3	Yunnan China	Camellia sinensis var. assamica	WGS	SRR11672566	45903996854	NNS#3
Yinghong #9(G0061)	G0061	Yinghong #9	Guangdong China	Camellia sinensis var. assamica	WGS	SRR11672567	46302836060	YH#9
Xiuhong(G0062)	G0062	Xiuhong	Guangdong China	Camellia sinensis var. assamica	WGS	SRR11672568	40930929980	XH
Zhongcha #102(G0063)	G0063	Zhongcha #102	Zhejiang China	Camellia sinensis var. sinensis	WGS	SRR11672569	47190055490	ZC#102
LSHP-5(G0064)	G0064	LSHP-5	Bianjiacun Laos	Camellia sinensis var. assamica	WGS	SRR11672570	47989949424	LSHP-5
LSMGM-3(G0065)	G0065	LSMGM-3	Mangangmeng Laos	Camellia sinensis var. assamica	WGS	SRR11672571	43441278502	LSMGM-3
LSMGM-2(G0066)	G0066	LSMGM-2	Mangangmeng Laos	Camellia sinensis var. assamica	WGS	SRR11672572	44925001434	LSMGM-2
LSMGM-1(G0067)	G0067	LSMGM-1	Mangangmeng Laos	Camellia sinensis var. assamica	WGS	SRR11672573	42400780810	LSMGM-1
LSMN-6(G0068)	G0068	LSMN-6	Mannuan Laos	Camellia sinensis var. assamica	WGS	SRR11672574	53780718428	LSMN-6
LSMN-5(G0069)	G0069	LSMN-5	Mannuan Laos	Camellia sinensis var. assamica	WGS	SRR11672575	45767173186	LSMN-5
LSMN-4(G0070)	G0070	LSMN-4	Mannuan Laos	Camellia sinensis var. assamica	WGS	SRR11672576	47671154728	LSMN-4
LSMN-3(G0071)	G0071	LSMN-3	Mannuan Laos	Camellia sinensis var. assamica	WGS	SRR11672577	59525387842	LSMN-3
LSMN-2(G0072)	G0072	LSMN-2	Mannuan Laos	Camellia sinensis var. assamica	WGS	SRR11672578	54989073770	LSMN-2
LSMN-1(G0073)	G0073	LSMN-1	Mannuan Laos	Camellia sinensis var. assamica	WGS	SRR11672579	42265727750	LSMN-1
Longjing #43(G0074)	G0074	Longjing #43	Zhejiang China	Camellia sinensis var. sinensis	WGS	SRR11672580	47689606444	LJ#43
BD #3(G0075)	G0075	BD #3	Yunnan China	Camellia taliensis	WGS	SRR11672581	49125266904	BD#3
BD #2(G0076)	G0076	BD #2	Yunnan China	Camellia taliensis	WGS	SRR11672582	52113981770	BD#2
BD #1(G0077)	G0077	BD #1	Yunnan China	Camellia taliensis	WGS	SRR11672583	45531568100	BD#1
Hekai #3(G0078)	G0078	Hekai #3	Yunnan China	Camellia sinensis var. assamica	WGS	SRR11672584	51521230522	HK#3
Hekai #2(G0079)	G0079	Hekai #2	Yunnan China	Camellia sinensis var. assamica	WGS	SRR11672585	46038054696	HK#2
YH-2(G0080)	G0080	YH-2	Yingde Guangdong	Camellia sinensis var. assamica	WGS	SRR12214260	40173651900	YH-2
DBZ-1(G0081)	G0081	DBZ-1	Burma	Camellia sinensis var. assamica	WGS	SRR12265449	41026284000	DBZ-1
ZBD(G0082)	G0082	ZBD	Szechwan	Camellia sinensis var. sinensis	WGS	SRR12265450	43195693800	ZBD
XH-1(G0083)	G0083	XH-1	Yingde Guangdong	Camellia sinensis var. assamica	WGS	SRR12265451	49169598900	XH-1
YH-1-1(G0084)	G0084	YH-1-1	Yingde Guangdong	Camellia sinensis var. assamica	WGS	SRR12265452	46859654700	YH-1-1
s301-1(G0085)	G0085	s301-1	Kenya	Camellia sinensis var. assamica	WGS	SRR12265453	42037224300	s301-1
s6-8(G0086)	G0086	s6-8	Kenya	Camellia sinensis var. assamica	WGS	SRR12265454	44530996500	s6-8
XYDCS(G0087)	G0087	XYDCS	Xuyong Szechwan	Camellia sinensis var. sinensis	WGS	SRR12265455	45425322600	XYDCS
HSKC(G0088)	G0088	HSKC	Yibing Szechwan	Camellia sinensis var. sinensis	WGS	SRR12265456	49826370900	HSKC
XYDCS2(G0089)	G0089	XYDCS2	Xuyong Szechwan	Camellia sinensis var. sinensis	WGS	SRR12265457	49963014600	HZ001
LJWDCS(G0090)	G0090	LJWDCS	Ziyuan Guangxi	Camellia sinensis var. pubilimba	WGS	SRR12265458	50508101700	HZ002
YNLDP1(G0091)	G0091	YNLDP1	Vietnam	Camellia sinensis var. assamica	WGS	SRR12265459	50224802400	YNLDP1
LS#3(G0092)	G0092	LS#3	Qingdao Shandong	Camellia sinensis var. sinensis	WGS	SRR12265460	53520368700	HZ003
ZH#1(G0093)	G0093	ZH#1	Tiantai Zhejiang	Camellia sinensis var. sinensis	WGS	SRR12265461	48110656500	HZ004
RABMC(G0094)	G0094	RABMC	Ruian Zhejiang	Camellia sinensis var. sinensis	WGS	SRR12265462	49016049000	HZ006
ZYQL(G0095)	G0095	ZYQL	Anxi Fujian	Camellia sinensis var. sinensis	WGS	SRR12265463	49900383300	HZ008
ZYYW(G0096)	G0096	ZYYW	Ziyuan Guangxi	Camellia sinensis var. sinensis	WGS	SRR12265464	44766674400	HZ009
BHZ(G0097)	G0097	BHZ	Changsha Hunan	Camellia sinensis var. sinensis	WGS	SRR12265465	49257968100	HZ010
JM#1(G0098)	G0098	JM#1	Yongjia Zhejiang	Camellia sinensis var. sinensis	WGS	SRR12265466	48149847600	HZ011
ZCH(G0099)	G0099	ZCH	Fuan Fujian	Camellia sinensis var. sinensis	WGS	SRR12265467	50053089300	HZ014
YMX(G0100)	G0100	YMX	Fuan Fujian	Camellia sinensis var. sinensis	WGS	SRR12265468	52722993600	HZ016
XC#5(G0101)	G0101	XC#5	Wuxi Jiangshu	Camellia sinensis var. sinensis	WGS	SRR12265469	48251363400	HZ017
zhen(G0102)	G0102	zhen	Japan	Camellia sinensis var. sinensis	WGS	SRR12265470	44832459600	zhen
JX(G0103)	G0103	JX	Taiwan	Camellia sinensis var. sinensis	WGS	SRR12265471	48666189000	HZ021
SHZ(G0104)	G0104	SHZ	Wuyuan Jiangxi	Camellia sinensis var. sinensis	WGS	SRR12265472	48355681800	HZ028
HD(G0105)	G0105	HD	Anxi Fujian	Camellia sinensis var. sinensis	WGS	SRR12265473	43662547200	HZ041
BDDCS(G0106)	G0106	BDDCS	Lincang Yunnan	Camellia sinensis var. assamica	WGS	SRR12265474	49019067412	HZ100
XWY-1(G0107)	G0107	XWY-1	USA	Camellia sinensis var. sinensis	WGS	SRR12265475	45808029900	XWY-1
XWY-2(G0108)	G0108	XWY-2	USA	Camellia sinensis var. sinensis	WGS	SRR12265476	39798297000	XWY-2
XWY-3(G0109)	G0109	XWY-3	USA	Camellia sinensis var. sinensis	WGS	SRR12265477	48960517800	XWY-3
XWY-4(G0110)	G0110	XWY-4	USA	Camellia sinensis var. sinensis	WGS	SRR12265478	48591621900	XWY-4
XWY-5(G0111)	G0111	XWY-5	USA	Camellia sinensis var. sinensis	WGS	SRR12265479	45098925900	XWY-5
GE-1(G0112)	G0112	GE-1	Georgia	Camellia sinensis var. sinensis	WGS	SRR12265480	41104576200	GE-1
XSL(G0113)	G0113	XSL	Japan	Camellia sinensis var. sinensis	WGS	SRR12265481	50099058600	XSL
GE-4(G0114)	G0114	GE-4	Georgia	Camellia sinensis var. sinensis	WGS	SRR12265482	45015160800	GE-4
GE-6(G0115)	G0115	GE-6	Georgia	Camellia sinensis var. sinensis	WGS	SRR12265483	43026909900	GE-6
GE-8(G0116)	G0116	GE-8	Georgia	Camellia sinensis var. sinensis	WGS	SRR12265484	44575601400	GE-8
GZ(G0117)	G0117	GZ	Georgia	Camellia sinensis var. sinensis	WGS	SRR12265485	40862082000	GZ
DHL(G0118)	G0118	DHL	Japan	Camellia sinensis var. sinensis	WGS	SRR12265486	41114247900	DHL
ZW(G0119)	G0119	ZW	Japan	Camellia sinensis var. sinensis	WGS	SRR12265487	44763576900	ZW
YNLDP2(G0120)	G0120	YNLDP2	Vietnam	Camellia sinensis var. assamica	WGS	SRR12265488	50168778600	YNLDP2
GLJYD(G0121)	G0121	GLJYD	Georgia	Camellia sinensis var. sinensis	WGS	SRR12265489	45757941900	GLJYD
s303-231(G0122)	G0122	s303-231	Kenya	Camellia sinensis var. assamica	WGS	SRR12265490	39051814800	s303-231
BCS(G0123)	G0123	BCS	Japan	Camellia sinensis var. sinensis	WGS	SRR12265491	42219279600	BCS
CM-1(G0124)	G0124	CM-1	Hangzhou Zhejiang	Camellia sasanqua	WGS	SRR12265492	54597112800	CM-1
s1-16(G0125)	G0125	s1-16	Kenya	Camellia sinensis var. assamica	WGS	SRR12265493	35100126300	s1-16
XY-10(G0126)	G0126	XY-10	Xinyang Henan	Camellia sinensis var. sinensis	WGS	SRR12265495	50284587300	XY-10
FL(G0127)	G0127	FL	Japan	Camellia sinensis var. sinensis	WGS	SRR12265496	46700855100	FL
XSX(G0128)	G0128	XSX	Japan	Camellia sinensis var. sinensis	WGS	SRR12265497	49160492100	XSX
ASM(G0129)	G0129	ASM	India	Camellia sinensis var. assamica	WGS	SRR12265498	43414334700	ASM
YNZ-1(G0130)	G0130	YNZ-1	Vietnam	Camellia sinensis var. assamica	WGS	SRR12265499	44233093500	YNZ-1
ST311(G0131)	G0131	ST311	Kenya	Camellia sinensis var. assamica	WGS	SRR12265500	41710143000	s317
PLP#7(G0132)	G0132	PLP#7	Malipo Yunnan	Camellia crassicolumna	WGS	SRR12322216	48687483000	HZ095
YX#5(G0133)	G0133	YX#5	Menghai Yunnan	Camellia sinensis var. assamica	WGS	SRR12322217	50559992700	HZ118
LW-1(G0134)	G0134	LW-1	Laos	Camellia sinensis var. assamica	WGS	SRR12322218	49300953600	LW-1
LW-3(G0135)	G0135	LW-3	Laos	Camellia sinensis var. assamica	WGS	SRR12322219	42443826000	LW-3
LC-1(G0136)	G0136	LC-1	Rizhao Shandong	Camellia sinensis var. sinensis	WGS	SRR12322220	47699371800	LC-1
LC-2(G0137)	G0137	LC-2	Rizhao Shandong	Camellia sinensis var. sinensis	WGS	SRR12322221	47993949000	LC-2
WCDCS(G0138)	G0138	WCDCS	Wuchuan Guizhou	Camellia sp	WGS	SRR12322222	48724564500	HZ027
EC#3(G0139)	G0139	EC#3	Xianning Hubei	Camellia sinensis var. sinensis	WGS	SRR12322223	47805538200	HZ034
JHZS(G0140)	G0140	JHZS	Japan	Camellia sinensis var. sinensis	WGS	SRR12322224	46290573900	JHZS
JMQL(G0141)	G0141	JMQL	Anxi Fujian	Camellia sinensis var. sinensis	WGS	SRR12322225	50110156800	HZ036
AJWL(G0142)	G0142	AJWL	Mount Wuyi Fujian	Camellia sinensis var. sinensis	WGS	SRR12322226	54241482300	HZ037
LYKC(G0143)	G0143	LYKC	Ruyuan Guangdong	Camellia sinensis var. pubilimba	WGS	SRR12322227	48598897200	HZ039
FS(G0144)	G0144	FS	Anxi Fujian	Camellia sinensis var. sinensis	WGS	SRR12322228	50091807300	HZ040
YK#10(G0145)	G0145	YK#10	Menghai Yunnan	Camellia sinensis var. assamica	WGS	SRR12322229	52797189000	HZ045
GN02(G0146)	G0146	GN02	Suichuan Jiangxi	Camellia sinensis var. sinensis	WGS	SRR12322230	56323351500	HZ048
CP71-1(G0147)	G0147	CP71-1	Chongqing Szechwan	Camellia sinensis var. sinensis	WGS	SRR12322231	48958491600	HZ057
GH#3(G0148)	G0148	GH#3	Guilin Guangxi	Camellia sinensis var. assamica	WGS	SRR12322232	53264377800	HZ061
BS(G0149)	G0149	BS	Anxi Fujian	Camellia sinensis var. sinensis	WGS	SRR12322233	58839898800	HZ069
RX(G0150)	G0150	RX	Fuan Fujian	Camellia sinensis var. sinensis	WGS	SRR12322234	59134783200	HZ070
JX-4(G0151)	G0151	JX-4	Jinxiu Guangxi	Camellia sinensis var. pubilimba	WGS	SRR12322235	44310621900	JX-4
JLDBC(G0152)	G0152	JLDBC	Songxi Fujian	Camellia sinensis var. sinensis	WGS	SRR12322236	57265769400	HZ071
ZFC(G0153)	G0153	ZFC	Fuding Fujian	Camellia sinensis var. sinensis	WGS	SRR12322237	56712388800	HZ073
BPDCS(G0154)	G0154	BPDCS	Longsheng Guangxi	Camellia sinensis var. pubilimba	WGS	SRR12322238	53182563349	HZ074
HQ#1(G0155)	G0155	HQ#1	Qionglai Szechwan	Camellia sinensis var. sinensis	WGS	SRR12322239	56326708200	HZ077
FHDCS(G0156)	G0156	FHDCS	Shangsi Guangxi	Camellia sinensis var. pubilimba	WGS	SRR12322240	46601652300	HZ079
QC#8(G0157)	G0157	QC#8	Guiyang Guizhou	Camellia sinensis var. sinensis	WGS	SRR12322241	52841410800	HZ081
LTDC(G0158)	G0158	LTDC	Chaozhou Guangdong	Camellia sinensis var. sinensis	WGS	SRR12322242	55745597400	HZ082
TGY(G0159)	G0159	TGY	Anxi Fujian	Camellia sinensis var. sinensis	WGS	SRR12322243	50481099000	HZ083
GZDCS(G0160)	G0160	GZDCS	Xishui Guizhou	Camellia sp	WGS	SRR12322244	59893497600	HZ084
NJ#1(G0161)	G0161	NJ#1	Nanjiang Szechwan	Camellia sinensis var. sinensis	WGS	SRR12322245	50273533812	HZ085
LBDCS(G0162)	G0162	LBDCS	Leibo Szechwan	Camellia sp	WGS	SRR12322246	50888961300	LBDCS
JGL(G0163)	G0163	JGL	Japan	Camellia sinensis var. sinensis	WGS	SRR12322247	49768719000	JGL
NDHC(G0164)	G0164	NDHC	Ruili Yunnan	Camellia gymnogyna	WGS	SRR12326787	48980601000	HZ104
PZC(G0165)	G0165	PZC	Xichou Yunnan	Camellia sinensis var. sinensis	WGS	SRR12326788	49242820618	HZ109
NNBHDCS(G0166)	G0166	NNBHDCS	Nanjian Yunnan	Camellia atrothea	WGS	SRR12326789	48760689000	HZ110
MGGLQC(G0167)	G0167	MGGLQC	Maguan Yunnan	Camellia sinensis var. sinensis	WGS	SRR12326790	49059627922	HZ112
ZADCS(G0168)	G0168	ZADCS	Longling Yunnan	Camellia taliensis	WGS	SRR12326791	50425027200	HZ114
YK#27(G0169)	G0169	YK#27	Fengqing Yunnan	Camellia sinensis var. assamica	WGS	SRR12326792	50362494430	HZ117
NBE-1(G0170)	G0170	NBE-1	Nepal	Camellia sinensis var. assamica	WGS	SRR12326793	41302833000	NBE-1
NBE-2(G0171)	G0171	NBE-2	Nepal	Camellia sinensis var. assamica	WGS	SRR12326794	46716313500	NBE-2
NBE-3(G0172)	G0172	NBE-3	Nepal	Camellia sinensis var. assamica	WGS	SRR12326795	47297448600	NBE-3
SCZ(G0173)	G0173	SCZ	Shucheng Anhui	Camellia sinensis var. sinensis	WGS	SRR12326980	46584019500	HZ013
BJG(G0174)	G0174	BJG	Mount Wuyi Fujian	Camellia sinensis var. sinensis	WGS	SRR12328013	43620034200	HZ031
GC#18(G0175)	G0175	GC#18	Guilin Guangxi	Camellia sinensis var. sinensis	WGS	SRR12328014	53862552600	HZ015
AH#1(G0176)	G0176	AH#1	Qimen Anhui	Camellia sinensis var. sinensis	WGS	SRR12328015	55439333700	HZ018
RG(G0177)	G0177	RG	Mount Wuyi Fujian	Camellia sinensis var. sinensis	WGS	SRR12328812	46852704600	HZ064
TWDCS(G0178)	G0178	TWDCS	Taiwan	Camellia sinensis var. assamica	WGS	SRR12329554	43493058000	HZ075
WYCC(G0179)	G0179	WYCC	Mount Wuyi Fujian	Camellia sinensis var. sinensis	WGS	SRR12333861	55250304300	HZ086
WL(G0180)	G0180	WL	Japan	Camellia sinensis var. sinensis	WGS	SRR12333995	51129910800	WL
ST312(G0181)	G0181	ST312	Kenya	Camellia sinensis var. assamica	WGS	SRR12333996	47073954600	ST312
ST330(G0182)	G0182	ST330	Kenya	Camellia sinensis var. assamica	WGS	SRR12333997	49032162600	ST330
SB(G0183)	G0183	SB	Japan	Camellia sinensis var. sinensis	WGS	SRR12333998	46812817200	SB
SLLK(G0184)	G0184	SLLK	Sri Lanka	Camellia sinensis var. assamica	WGS	SRR12333999	43712958900	SLLK
WLH-1(G0185)	G0185	WLH-1	Yingde Guangdong	Camellia sinensis var. assamica	WGS	SRR12334000	52878144900	WLH-1
NBE-5(G0186)	G0186	NBE-5	Nepal	Camellia sinensis var. assamica	WGS	SRR12336897	42191151900	NBE-5
QXDM-1(G0187)	G0187	QXDM-1	Taiwan	Camellia sinensis var. sinensis	WGS	SRR12336898	43989656400	QXDM-1
QXDM-2(G0188)	G0188	QXDM-2	Taiwan	Camellia sinensis var. sinensis	WGS	SRR12336899	47219544000	QXDM-2
NC(G0189)	G0189	NC	Nanchuan Chongqing	Camellia sp	WGS	SRR12336900	56136294000	NC
NBE-4(G0190)	G0190	NBE-4	Nepal	Camellia sinensis var. assamica	WGS	SRR12336901	42338917500	NBE-4
YC#1(G0191)	G0191	YC#1	Menghai Yunnan	Camellia sinensis var. assamica	WGS	SRR12337248	47082927600	HZ050
SFC(G0192)	G0192	SFC	Anqing Anhui	Camellia sinensis var. sinensis	WGS	SRR12337249	53949505800	HZ054
TX0310(G0193)	G0193	TX0310	Meitan Guizhou	Camellia sinensis var. sinensis	WGS	SRR12337250	55045469100	HZ056
SC#1(G0194)	G0194	SC#1	Ankang shaanxi	Camellia sinensis var. sinensis	WGS	SRR12337251	53091420900	HZ059
TYDCS(G0195)	G0195	TYDCS	Taoyuan Hunan	Camellia sinensis var. sinensis	WGS	SRR12337252	57813853200	HZ063
BXC(G0196)	G0196	BXC	Zaoan Fujian	Camellia sinensis var. sinensis	WGS	SRR12337253	62279872200	HZ065
JLP(G0197)	G0197	JLP	Fuan Fujian	Camellia sinensis var. sinensis	WGS	SRR12337254	56602669500	HZ066
LW-2(G0198)	G0198	LW-2	Laos	Camellia sinensis var. assamica	WGS	SRR12337962	45363546600	LW-2
BYDZ(G0199)	G0199	BYDZ	Longzhou Guangxi	Camellia sinensis var. pubilimba	WGS	SRR12337963	47993746990	HZ090
LW-4(G0200)	G0200	LW-4	Laos	Camellia sinensis var. assamica	WGS	SRR12337964	43554114300	LW-4
LW-5(G0201)	G0201	LW-5	Laos	Camellia sinensis var. assamica	WGS	SRR12337965	45328853100	LW-5
GDKKC-7(G0202)	G0202	GDKKC-7	Longmen Guangdong	Camellia sinensis var. sinensis	WGS	SRR12337966	43827015540	HZ092
GZNY-28(G0203)	G0203	GZNY-28	Nayong Guizhou	Camellia sp	WGS	SRR12337967	43609072404	HZ094
BDHDCS(G0204)	G0204	BDHDCS	Shuangjiang Yunnan	Camellia sinensis var. assamica	WGS	SRR12337968	44508563082	HZ119
BWHC(G0205)	G0205	BWHC	Longchuan Yunnan	Camellia gymnogyna	WGS	SRR12337969	57906402615	HZ122
YWLYC(G0206)	G0206	YWLYC	Mengla Yunnan	Camellia sinensis var. assamica	WGS	SRR12337970	56480955273	HZ123
WSXJC(G0207)	G0207	WSXJC	Wenshan Yunnan	Camellia sinensis var. assamica	WGS	SRR12337971	52920788467	HZ124
XZQDCS(G0208)	G0208	XZQDCS	Fengqing Yunnan	Camellia taliensis	WGS	SRR12337972	58486912200	HZ125
MZYZS(G0209)	G0209	MZYZS	Japan	Camellia sinensis var. sinensis	WGS	SRR12342645	44913224100	MZYZS
DHP(G0210)	G0210	DHP	Mount Wuyi Fujian	Camellia sinensis var. sinensis	WGS	SRR12342646	46729929300	HZ068
HNDCS(G0211)	G0211	HNDCS	Hainan	Camellia sinensis var. assamica	WGS	SRR12342647	46794081730	HZ076
JHKC(G0212)	G0212	JHKC	Jianghua Hunan	Camellia sinensis var. sinensis	WGS	SRR12342648	48303668246	HZ080
DZDCS#1(G0213)	G0213	DZDCS#1	Daozhen Guizhou	Camellia sp	WGS	SRR12342650	51956471500	HZ088
JBH#13(G0214)	G0214	JBH#13	Changsha Hunan	Camellia sinensis var. sinensis	WGS	SRR12350541	27519537300	HZ020
CN98(G0215)	G0215	CN98	Hefei Anhui	Camellia sinensis var. sinensis	WGS	SRR12350542	39219306300	HZ043
TC(G0216)	G0216	TC	Linhai Zhejiang	Camellia sinensis var. sinensis	WGS	SRR12350543	28086891300	HZ058
CNHYZ(G0217)	G0217	CNHYZ	Mingshan Szechwan	Camellia sinensis var. sinensis	WGS	SRR12350544	33405442200	HZ060
AF(G0218)	G0218	AF	Jinghong Yunnan	Camellia sinensis var. assamica	WGS	SRR12350545	33285991500	HZ072
ZDYC(G0219)	G0219	ZDYC	Jinxiu Guangxi	Camellia sinensis var. pubilimba	WGS	SRR12350546	31823492100	HZ078
Zhongcha108(G0220)	G0220	Zhongcha108	Zhejiang China	Camellia sinensis var. sinensis	WGS	SRR13756700	28581257700	T1
Wuniuzao(G0221)	G0221	Wuniuzao	Zhejiang China	Camellia sinensis var. sinensis	WGS	SRR13756699	22216819200	T3
Jiukengzhong(G0222)	G0222	Jiukengzhong	Zhejiang China	Camellia sinensis var. sinensis	WGS	SRR13756695	28137499800	T4
Maoxie(G0223)	G0223	Maoxie	Fujian China	Camellia sinensis var. sinensis	WGS	SRR13756673	23388939900	T6
Fuyun6(G0224)	G0224	Fuyun6	Fujian China	Camellia sinensis var. sinensis	WGS	SRR13756662	23627728800	T7
Huangjingui(G0225)	G0225	Huangjingui	Fujian China	Camellia sinensis var. sinensis	WGS	SRR13756727	28231269000	T8
Meizhan(G0226)	G0226	Meizhan	Fujian China	Camellia sinensis var. sinensis	WGS	SRR13756716	28781449500	T9
Shuixian(G0227)	G0227	Shuixian	Fujian China	Camellia sinensis var. sinensis	WGS	SRR13756705	27810549900	T10
Ruixiang(G0228)	G0228	Ruixiang	Fujian China	Camellia sinensis var. sinensis	WGS	SRR13756618	31501090200	T11
Jinguanyin(G0229)	G0229	Jinguanyin	Fujian China	Camellia sinensis var. sinensis	WGS	SRR13756698	30141709800	T12
Baijiguan(G0230)	G0230	Baijiguan	Fujian China	Camellia sinensis var. sinensis	WGS	SRR13756640	27447912000	T14
Baiyaqilan(G0231)	G0231	Baiyaqilan	Fujian China	Camellia sinensis var. sinensis	WGS	SRR13756630	29594730600	T15
Benshan(G0232)	G0232	Benshan	Fujian China	Camellia sinensis var. sinensis	WGS	SRR13756629	29387865000	T16
Rougui(G0233)	G0233	Rougui	Fujian China	Camellia sinensis var. sinensis	WGS	SRR13756628	27801611100	T17
Jinmudan(G0234)	G0234	Jinmudan	Fujian China	Camellia sinensis var. sinensis	WGS	SRR13756627	28465654200	T18
Dongtingzhong(G0235)	G0235	Dongtingzhong	Jiangsu China	Camellia sinensis var. sinensis	WGS	SRR13756626	27763317900	T19
Queshe(G0236)	G0236	Queshe	Fujian China	Camellia sinensis var. sinensis	WGS	SRR13756625	32676279000	T20
Caicha(G0237)	G0237	Caicha	Fujian China	Camellia sinensis var. sinensis	WGS	SRR13756696	28603967400	T21
Dahongpao(G0238)	G0238	Dahongpao	Fujian China	Camellia sinensis var. sinensis	WGS	SRR13756694	29446519800	T22
Foshou(G0239)	G0239	Foshou	Fujian China	Camellia sinensis var. sinensis	WGS	SRR13756692	27494428200	T24
Fenghuangdancong(G0240)	G0240	Fenghuangdancong	Guangdong China	Camellia sinensis var. sinensis	WGS	SRR13756691	29029875300	T25
Huangmeigui(G0241)	G0241	Huangmeigui	Fujian China	Camellia sinensis var. sinensis	WGS	SRR13756690	26242164900	T26
Huangguanyin(G0242)	G0242	Huangguanyin	Fujian China	Camellia sinensis var. sinensis	WGS	SRR13756689	28316635200	T27
Fujiancaicha(G0243)	G0243	Fujiancaicha	Fujian China	Camellia sinensis var. sinensis	WGS	SRR13756688	24032619300	T28
Laojunmei(G0244)	G0244	Laojunmei	Fujian China	Camellia sinensis var. sinensis	WGS	SRR13756687	29302753800	T29
Xingren(G0245)	G0245	Xingren	Fujian China	Camellia sinensis var. sinensis	WGS	SRR13756686	23710942500	T30
Jinfenghuang(G0246)	G0246	Jinfenghuang	Fujian China	Camellia sinensis var. sinensis	WGS	SRR13756685	27852144900	T31
Beidou(G0247)	G0247	Beidou	Fujian China	Camellia sinensis var. sinensis	WGS	SRR13756683	29094438000	T32
Banshengyao(G0248)	G0248	Banshengyao	Fujian China	Camellia sinensis var. sinensis	WGS	SRR13756682	25655562000	T33
Jinluohan(G0249)	G0249	Jinluohan	Fujian China	Camellia sinensis var. sinensis	WGS	SRR13756681	25366884600	T34
Yujingliuxiang(G0250)	G0250	Yujingliuxiang	Fujian China	Camellia sinensis var. sinensis	WGS	SRR13756680	25099290300	T35
Tieluohan(G0251)	G0251	Tieluohan	Fujian China	Camellia sinensis var. sinensis	WGS	SRR13756679	26437080000	T36
Xiangtianmei(G0252)	G0252	Xiangtianmei	Fujian China	Camellia sinensis var. sinensis	WGS	SRR13756678	21742596000	T37
Baxian(G0253)	G0253	Baxian	Fujian China	Camellia sinensis var. sinensis	WGS	SRR13756677	19711063500	T40
Jiulongpao(G0254)	G0254	Jiulongpao	Fujian China	Camellia sinensis var. sinensis	WGS	SRR13756676	27922264500	T41
Guazijin(G0255)	G0255	Guazijin	Fujian China	Camellia sinensis var. sinensis	WGS	SRR13756675	32088273900	T42
Aijiaowulong(G0256)	G0256	Aijiaowulong	Fujian China	Camellia sinensis var. sinensis	WGS	SRR13756674	31791901200	T43
Maohou(G0257)	G0257	Maohou	Fujian China	Camellia sinensis var. sinensis	WGS	SRR13756672	27691806600	T44
Yuguanyin(G0258)	G0258	Yuguanyin	Fujian China	Camellia sinensis var. sinensis	WGS	SRR13756671	29398699800	T45
Huangdan(G0259)	G0259	Huangdan	Fujian China	Camellia sinensis var. sinensis	WGS	SRR13756670	28439199600	T46
Baimudan(G0260)	G0260	Baimudan	Fujian China	Camellia sinensis var. sinensis	WGS	SRR13756669	23721994800	T48
Dangui(G0261)	G0261	Dangui	Fujian China	Camellia sinensis var. sinensis	WGS	SRR13756668	25324908600	T49
Jinyaoshi(G0262)	G0262	Jinyaoshi	Fujian China	Camellia sinensis var. sinensis	WGS	SRR13756667	26226041700	T50
Yuqilin(G0263)	G0263	Yuqilin	Fujian China	Camellia sinensis var. sinensis	WGS	SRR13756666	25781060700	T51
Yanzhiliu(G0264)	G0264	Yanzhiliu	Fujian China	Camellia sinensis var. sinensis	WGS	SRR13756665	28885881000	T53
Zhengtaiyin(G0265)	G0265	Zhengtaiyin	Fujian China	Camellia sinensis var. sinensis	WGS	SRR13756664	28112715600	T54
Shuijingui(G0266)	G0266	Shuijingui	Fujian China	Camellia sinensis var. sinensis	WGS	SRR13756663	26185342500	T56
Chunlan(G0267)	G0267	Chunlan	Fujian China	Camellia sinensis var. sinensis	WGS	SRR13756661	26665071300	T59
Longjing43(G0268)	G0268	Longjing43	Zhejiang China	Camellia sinensis var. sinensis	WGS	SRR13756736	28305846300	T60
Zhenong117(G0269)	G0269	Zhenong117	Zhejiang China	Camellia sinensis var. sinensis	WGS	SRR13756735	30105406500	T62
Gancha14(G0270)	G0270	Gancha14	Jiangxi China	Camellia sinensis var. sinensis	WGS	SRR13756734	27993936000	T63
Dayewulong(G0271)	G0271	Dayewulong	Jiangxi China	Camellia sinensis var. sinensis	WGS	SRR13756733	26093343900	T64
Yinsun(G0272)	G0272	Yinsun	Jiangxi China	Camellia sinensis var. sinensis	WGS	SRR13756732	28028357400	T65
Cuifeng(G0273)	G0273	Cuifeng	Jiangxi China	Camellia sinensis var. sinensis	WGS	SRR13756731	27945227100	T66
Enshitaizi(G0274)	G0274	Enshitaizi	Hubei China	Camellia sinensis var. sinensis	WGS	SRR13756730	28212283500	T67
Shukoucha(G0275)	G0275	Shukoucha	Jiangxi China	Camellia sinensis var. sinensis	WGS	SRR13756729	26394217800	T68
Zhangke1(G0276)	G0276	Zhangke1	Jiangxi China	Camellia sinensis var. sinensis	WGS	SRR13756728	29452074000	T69
Honghuapipa(G0277)	G0277	Honghuapipa	Jiangxi China	Camellia sinensis var. sinensis	WGS	SRR13756726	24771227400	T70
Anhui1(G0278)	G0278	Anhui1	Anhui China	Camellia sinensis var. sinensis	WGS	SRR13756725	24754109100	T72
Juhuachun(G0279)	G0279	Juhuachun	Jiangxi China	Camellia sinensis var. sinensis	WGS	SRR13756724	28756259400	T73
Anyuankucha(G0280)	G0280	Anyuankucha	Jiangxi China	Camellia sinensis var. sinensis	WGS	SRR13756723	26634784800	T74
Hanlv(G0281)	G0281	Hanlv	Zhejiang China	Camellia sinensis var. sinensis	WGS	SRR13756722	27211891200	T75
Yingshuang(G0282)	G0282	Yingshuang	Zhejiang China	Camellia sinensis var. sinensis	WGS	SRR13756721	25714248600	T76
Shangmeizhou(G0283)	G0283	Shangmeizhou	Jiangxi China	Camellia sinensis var. sinensis	WGS	SRR13756720	26862367800	T77
Anhui3(G0284)	G0284	Anhui3	Anhui China	Camellia sinensis var. sinensis	WGS	SRR13756719	27944338200	T78
Zaofengchun(G0285)	G0285	Zaofengchun	Fujian China	Camellia sinensis var. sinensis	WGS	SRR13756718	26996929800	T80
Niupicha(G0286)	G0286	Niupicha	Sichuan China	Camellia sinensis var. sinensis	WGS	SRR13756717	28897456500	T81
Huangjinju(G0287)	G0287	Huangjinju	Jiangxi China	Camellia sinensis var. sinensis	WGS	SRR13756715	28790546100	T82
Damianbai(G0288)	G0288	Damianbai	Jiangxi China	Camellia sinensis var. sinensis	WGS	SRR13756714	23841406500	T83
Jianbohuang13(G0289)	G0289	Jianbohuang13	Hunan China	Camellia sinensis var. sinensis	WGS	SRR13756713	28046142000	T85
Fenghuangshuixian(G0290)	G0290	Fenghuangshuixian	Guangdong China	Camellia sinensis var. assamica	WGS	SRR13756712	28138812000	T87
Shuangjing(G0291)	G0291	Shuangjing	Jiangxi China	Camellia sinensis var. sinensis	WGS	SRR13756711	25466450700	T88
Shangyou(G0292)	G0292	Shangyou	Jiangxi China	Camellia sinensis var. sinensis	WGS	SRR13756710	27520255800	T89
Dingnantianhua(G0293)	G0293	Dingnantianhua	Jiangxi China	Camellia sinensis var. sinensis	WGS	SRR13756709	27210809400	T90
Yuanyeguanyin(G0294)	G0294	Yuanyeguanyin	Fujian China	Camellia sinensis var. sinensis	WGS	SRR13756708	29770111500	T91
Wuzhishan(G0295)	G0295	Wuzhishan	Hainan China	Camellia sinensis var. assamica	WGS	SRR13756707	26861509800	T92
W-1(G0296)	G0296	W-1	Yunnan China	Camellia sinensis var. assamica	WGS	SRR13756704	26727790800	T94
W-2(G0297)	G0297	W-2	Yunnan China	Camellia sinensis var. assamica	WGS	SRR13756703	23686916100	T95
W-3(G0298)	G0298	W-3	Yunnan China	Camellia sinensis var. assamica	WGS	SRR13756702	33148371900	T96
W-4(G0299)	G0299	W-4	Yunnan China	Camellia sinensis var. assamica	WGS	SRR13756701	31674559500	T97
W-5(G0300)	G0300	W-5	Yunnan China	Camellia sinensis var. assamica	WGS	SRR13756624	24144435900	T98
W-6(G0301)	G0301	W-6	Yunnan China	Camellia sinensis var. assamica	WGS	SRR13756623	24143070300	T99
W-7(G0302)	G0302	W-7	Yunnan China	Camellia sinensis var. assamica	WGS	SRR13756622	29876574600	T100
W-8(G0303)	G0303	W-8	Yunnan China	Camellia sinensis var. assamica	WGS	SRR13756621	24700459500	T101
Zhecaicha1(G0304)	G0304	Zhecaicha1	Zhejiang China	Camellia sinensis var. sinensis	WGS	SRR13756620	31238340300	T102
Zhecaicha2(G0305)	G0305	Zhecaicha2	Zhejiang China	Camellia sinensis var. sinensis	WGS	SRR13756619	26742132600	T103
W-9(G0306)	G0306	W-9	Zhejiang China	Camellia sinensis var. assamica	WGS	SRR13756617	25867238700	T112
Anxicaicha(G0307)	G0307	Anxicaicha	Fujian China	Camellia sinensis var. sinensis	WGS	SRR13756616	25467783900	T113
Wuyishancaicha1(G0308)	G0308	Wuyishancaicha1	Fujian China	Camellia sinensis var. sinensis	WGS	SRR13756615	27963465300	T114
Wuyishancaicha2(G0309)	G0309	Wuyishancaicha2	Fujian China	Camellia sinensis var. sinensis	WGS	SRR13756614	24031259400	T115
Wuyishancaicha3(G0310)	G0310	Wuyishancaicha3	Fujian China	Camellia sinensis var. sinensis	WGS	SRR13756613	28948539600	T116
Wuyishancaicha4(G0311)	G0311	Wuyishancaicha4	Fujian China	Camellia sinensis var. sinensis	WGS	SRR13756612	25316162100	T117
W-10(G0312)	G0312	W-10	Fujian China	Camellia sinensis var. assamica	WGS	SRR13756611	28397244900	T118
Tea-oil tree(G0313)	G0313	Tea-oil tree	Fujian China	Camellia oleifera var. Coleifera	WGS	SRR13756610	115043502900	TO
Taicha13(G0314)	G0314	Taicha13	Taiwan China	Camellia sinensis var. sinensis	WGS	SRR13756609	35488956000	D17
Taicha12(G0315)	G0315	Taicha12	Taiwan China	Camellia sinensis var. sinensis	WGS	SRR13756608	32238409200	L31
Meitantaicha(G0316)	G0316	Meitantaicha	Guizhou China	Camellia sinensis var. sinensis	WGS	SRR13756697	35330474700	A3
Aifeng(G0317)	G0317	Aifeng	Yunnan China	Camellia sinensis var. assamica	WGS	SRR13756660	31434602700	R89
Cangustifolia(G0318)	G0318	Cangustifolia	Guangxi China	Camellia angustifolia	WGS	SRR13756659	74952442200	CA
Cjinyunshanica(G0319)	G0319	Cjinyunshanica	Guangxi China	Camellia jinyunshanica	WGS	SRR13756658	69660688200	CB
Ckwangsiensis(G0320)	G0320	Ckwangsiensis	Guangxi China	Camellia kwangsiensis Chang	WGS	SRR13756657	88009756500	CC
Cfengchengensis(G0321)	G0321	Cfengchengensis	Guangxi China	Camellia fengchengensis Liang et Zhong	WGS	SRR13756656	67572935100	CD
pubilimba(G0322)	G0322	pubilimba	Guangxi China	Camellia sinensis var. pubilimba	WGS	SRR13756655	68268047700	CE
Cmakuanica(G0323)	G0323	Cmakuanica	Yunnan China	Camellia makuanica Chang et Tang	WGS	SRR13756654	78213420600	CF
Ctaliensis (G0324)	G0324	Ctaliensis	Guizhou China	Camellia taliensis	WGS	SRR13756653	71670209700	CG
Catrothea(G0325)	G0325	Catrothea	Yunnan China	Camellia atrothea	WGS	SRR13756652	79331536200	CH
Cleptophylla(G0326)	G0326	Cleptophylla	Guangxi China	Camellia leptophylla S. Y. Liang et Chang	WGS	SRR13756650	75367269900	CI
Cgymnogyna(G0327)	G0327	Cgymnogyna	Guangxi China	Camellia gymnogyna Chang	WGS	SRR13756649	81693749700	CJ
Ctachangensis(G0328)	G0328	Ctachangensis	Yunnan China	Camellia tachangensis Zhang	WGS	SRR13756648	86190763200	CK
Cptilophylla(G0329)	G0329	Cptilophylla	Hunan China	Camellia ptilophylla Chang	WGS	SRR13756647	84593708100	CL
Ctetracocca(G0330)	G0330	Ctetracocca	Yunnan China	Camellia tetracocca	WGS	SRR13756646	79783230600	CM
hekai(G0331)	G0331	hekai	Yunnan China	Camellia sinensis var. assamica	WGS	SRR13756638	17013356700	hekai
BIO10(G0332)	G0332	BIO10	Yunnan China	Camellia taliensis	WGS	SRR13756637	17691590700	BIO10
BIO11(G0333)	G0333	BIO11	Yunnan China	Camellia taliensis	WGS	SRR13756636	17320919400	BIO11
BIO12(G0334)	G0334	BIO12	Yunnan China	Camellia taliensis	WGS	SRR13756635	16786089900	BIO12
BIO13(G0335)	G0335	BIO13	Yunnan China	Camellia taliensis	WGS	SRR13756634	16706447700	BIO13
BIO14(G0336)	G0336	BIO14	Yunnan China	Camellia taliensis	WGS	SRR13756633	15904629900	BIO14
BIO15(G0337)	G0337	BIO15	Yunnan China	Camellia taliensis	WGS	SRR13756632	16272731400	BIO15
BIO16(G0338)	G0338	BIO16	Yunnan China	Camellia taliensis	WGS	SRR13756631	16969739100	BIO16
BIO3(G0339)	G0339	BIO3	Yunnan China	Camellia taliensis	WGS	SRR13756645	15528963900	BIO3
BIO4(G0340)	G0340	BIO4	Yunnan China	Camellia taliensis	WGS	SRR13756644	15831039300	BIO4
BIO5(G0341)	G0341	BIO5	Yunnan China	Camellia sinensis var. assamica	WGS	SRR13756643	16666226100	BIO5
BIO6(G0342)	G0342	BIO6	Yunnan China	Camellia taliensis	WGS	SRR13756642	16883544300	BIO6
BIO7(G0343)	G0343	BIO7	Yunnan China	Camellia taliensis	WGS	SRR13756641	16134379500	BIO7
BIO8(G0344)	G0344	BIO8	Yunnan China	Camellia taliensis	WGS	SRR13756639	17610699600	BIO8
DL_01(G0345)	G0345	DL_01	Yunnan China	Camellia taliensis	WGS	SRR14168434	43720940400	DL_01
DL_02(G0346)	G0346	DL_02	Yunnan China	Camellia taliensis	WGS	SRR14168433	41847205200	DL_02
DL_03(G0347)	G0347	DL_03	Yunnan China	Camellia taliensis	WGS	SRR14168427	44110094700	DL_03
DL_04(G0348)	G0348	DL_04	Yunnan China	Camellia taliensis	WGS	SRR14168426	42959994000	DL_04
DL_05(G0349)	G0349	DL_05	Yunnan China	Camellia taliensis	WGS	SRR14168425	30509117700	DL_05
DL_06(G0350)	G0350	DL_06	Yunnan China	Camellia taliensis	WGS	SRR14168424	43578869400	DL_06
DL_07(G0351)	G0351	DL_07	Yunnan China	Camellia taliensis	WGS	SRR14168423	40220938800	DL_07
DL_08(G0352)	G0352	DL_08	Yunnan China	Camellia taliensis	WGS	SRR14168422	43524215700	DL_08
DL_09(G0353)	G0353	DL_09	Yunnan China	Camellia taliensis	WGS	SRR14168421	42913407300	DL_09
DL_10(G0354)	G0354	DL_10	Yunnan China	Camellia taliensis	WGS	SRR14168420	37839345600	DL_10
DL_11(G0355)	G0355	DL_11	Yunnan China	Camellia taliensis	WGS	SRR14168432	39375001200	DL_11
DL_12(G0356)	G0356	DL_12	Yunnan China	Camellia taliensis	WGS	SRR14168431	41181336000	DL_12
DL_13(G0357)	G0357	DL_13	Yunnan China	Camellia taliensis	WGS	SRR14168430	46325199600	DL_13
DL_14(G0358)	G0358	DL_14	Yunnan China	Camellia taliensis	WGS	SRR14168429	39987818100	DL_14
DL_15(G0359)	G0359	DL_15	Yunnan China	Camellia taliensis	WGS	SRR14168428	35178188100	DL_15
DY_01(G0360)	G0360	DY_01	Guizhou China	Camellia sinensis	WGS	SRR14179696	42488570700	DY_01
DY_02(G0361)	G0361	DY_02	Guizhou China	Camellia sinensis	WGS	SRR14179695	33582227100	DY_02
DY_03(G0362)	G0362	DY_03	Guizhou China	Camellia sinensis	WGS	SRR14179689	45262634400	DY_03
DY_04(G0363)	G0363	DY_04	Guizhou China	Camellia sinensis	WGS	SRR14179688	40946293200	DY_04
DY_05(G0364)	G0364	DY_05	Guizhou China	Camellia sinensis	WGS	SRR14179687	39913704600	DY_05
DY_06(G0365)	G0365	DY_06	Guizhou China	Camellia sinensis	WGS	SRR14179686	41051643300	DY_06
DY_07(G0366)	G0366	DY_07	Guizhou China	Camellia sinensis	WGS	SRR14179685	43589166600	DY_07
DY_08(G0367)	G0367	DY_08	Guizhou China	Camellia sinensis	WGS	SRR14179684	38223431700	DY_08
DY_09(G0368)	G0368	DY_09	Guizhou China	Camellia sinensis	WGS	SRR14179683	38361614400	DY_09
DY_10(G0369)	G0369	DY_10	Guizhou China	Camellia sinensis	WGS	SRR14179682	33288994500	DY_10
DY_11(G0370)	G0370	DY_11	Guizhou China	Camellia sinensis	WGS	SRR14179694	34385532900	DY_11
DY_12(G0371)	G0371	DY_12	Guizhou China	Camellia sinensis	WGS	SRR14179693	33094367400	DY_12
DY_13(G0372)	G0372	DY_13	Guizhou China	Camellia sinensis	WGS	SRR14179692	34257201600	DY_13
DY_14(G0373)	G0373	DY_14	Guizhou China	Camellia sinensis	WGS	SRR14179691	34289308200	DY_14
DY_15(G0374)	G0374	DY_15	Guizhou China	Camellia sinensis	WGS	SRR14179690	40240385400	DY_15
HK_01(G0375)	G0375	HK_01	Yunnan China	Camellia sinensis var. assamica	WGS	SRR14309711	32926851600	HK_01
HK_03(G0376)	G0376	HK_03	Yunnan China	Camellia sinensis var. assamica	WGS	SRR14309719	40656750300	HK_03
HK_04(G0377)	G0377	HK_04	Yunnan China	Camellia sinensis var. assamica	WGS	SRR14309718	45407851200	HK_04
HK_05(G0378)	G0378	HK_05	Yunnan China	Camellia sinensis var. assamica	WGS	SRR14309717	44521108800	HK_05
HK_06(G0379)	G0379	HK_06	Yunnan China	Camellia sinensis var. assamica	WGS	SRR14309716	43949537700	HK_06
HK_07(G0380)	G0380	HK_07	Yunnan China	Camellia sinensis var. assamica	WGS	SRR14309715	39043002000	HK_07
HK_08(G0381)	G0381	HK_08	Yunnan China	Camellia sinensis var. assamica	WGS	SRR14309714	41101169400	HK_08
HK_09(G0382)	G0382	HK_09	Yunnan China	Camellia sinensis var. assamica	WGS	SRR14309713	42862680000	HK_09
HK_10(G0383)	G0383	HK_10	Yunnan China	Camellia sinensis var. assamica	WGS	SRR14309712	44919447300	HK_10
HK_11(G0384)	G0384	HK_11	Yunnan China	Camellia sinensis var. assamica	WGS	SRR14309709	42923555100	HK_11
HK_12(G0385)	G0385	HK_12	Yunnan China	Camellia sinensis var. assamica	WGS	SRR14309708	35768828400	HK_12
HK_13(G0386)	G0386	HK_13	Yunnan China	Camellia sinensis var. assamica	WGS	SRR14309722	44679301200	HK_13
HK_14(G0387)	G0387	HK_14	Yunnan China	Camellia sinensis var. assamica	WGS	SRR14309721	45974388000	HK_14
HK_15(G0388)	G0388	HK_15	Yunnan China	Camellia sinensis var. assamica	WGS	SRR14309720	41503574400	HK_15
PA_01(G0389)	G0389	PA_01	Guizhou China	Camellia quinquelocularis	WGS	SRR14193926	43781295600	PA_01
PA_02(G0390)	G0390	PA_02	Guizhou China	Camellia quinquelocularis	WGS	SRR14193925	39374636100	PA_02
PA_03(G0391)	G0391	PA_03	Guizhou China	Camellia quinquelocularis	WGS	SRR14193919	41084336700	PA_03
PA_04(G0392)	G0392	PA_04	Guizhou China	Camellia quinquelocularis	WGS	SRR14193918	39770549400	PA_04
PA_05(G0393)	G0393	PA_05	Guizhou China	Camellia quinquelocularis	WGS	SRR14193917	43812478500	PA_05
PA_06(G0394)	G0394	PA_06	Guizhou China	Camellia quinquelocularis	WGS	SRR14193916	47483308500	PA_06
PA_07(G0395)	G0395	PA_07	Guizhou China	Camellia quinquelocularis	WGS	SRR14193915	43949107800	PA_07
PA_08(G0396)	G0396	PA_08	Guizhou China	Camellia quinquelocularis	WGS	SRR14193914	46489531800	PA_08
PA_09(G0397)	G0397	PA_09	Guizhou China	Camellia quinquelocularis	WGS	SRR14193913	32902601100	PA_09
PA_10(G0398)	G0398	PA_10	Guizhou China	Camellia quinquelocularis	WGS	SRR14193912	43203557700	PA_10
PA_11(G0399)	G0399	PA_11	Guizhou China	Camellia quinquelocularis	WGS	SRR14193924	41412144600	PA_11
PA_12(G0400)	G0400	PA_12	Guizhou China	Camellia quinquelocularis	WGS	SRR14193923	45938720700	PA_12
PA_13(G0401)	G0401	PA_13	Guizhou China	Camellia quinquelocularis	WGS	SRR14193922	42387915600	PA_13
PA_14(G0402)	G0402	PA_14	Guizhou China	Camellia quinquelocularis	WGS	SRR14193921	41832462000	PA_14
PA_15(G0403)	G0403	PA_15	Guizhou China	Camellia quinquelocularis	WGS	SRR14193920	41449611300	PA_15
SD_01(G0404)	G0404	SD_01	Guizhou China	Camellia sinensis	WGS	SRR14202282	34199265600	SD_01
SD_02(G0405)	G0405	SD_02	Guizhou China	Camellia sinensis	WGS	SRR14202281	35930139000	SD_02
SD_03(G0406)	G0406	SD_03	Guizhou China	Camellia sinensis	WGS	SRR14202275	37305924300	SD_03
SD_04(G0407)	G0407	SD_04	Guizhou China	Camellia sinensis	WGS	SRR14202274	24044785500	SD_04
SD_05(G0408)	G0408	SD_05	Guizhou China	Camellia sinensis	WGS	SRR14202273	40135701900	SD_05
SD_06(G0409)	G0409	SD_06	Guizhou China	Camellia sinensis	WGS	SRR14202272	37604098800	SD_06
SD_07(G0410)	G0410	SD_07	Guizhou China	Camellia sinensis	WGS	SRR14202271	29219619300	SD_07
SD_08(G0411)	G0411	SD_08	Guizhou China	Camellia sinensis	WGS	SRR14202270	43192519800	SD_08
SD_09(G0412)	G0412	SD_09	Guizhou China	Camellia sinensis	WGS	SRR14202269	42287736900	SD_09
SD_10(G0413)	G0413	SD_10	Guizhou China	Camellia sinensis	WGS	SRR14202268	47574855600	SD_10
SD_11(G0414)	G0414	SD_11	Guizhou China	Camellia sinensis	WGS	SRR14202280	36423637200	SD_11
SD_12(G0415)	G0415	SD_12	Guizhou China	Camellia sinensis	WGS	SRR14202279	38232294900	SD_12
SD_13(G0416)	G0416	SD_13	Guizhou China	Camellia sinensis	WGS	SRR14202278	34718413200	SD_13
SD_14(G0417)	G0417	SD_14	Guizhou China	Camellia sinensis	WGS	SRR14202277	33676919700	SD_14
SD_15(G0418)	G0418	SD_15	Guizhou China	Camellia sinensis	WGS	SRR14202276	41701785600	SD_15
SQ_01(G0419)	G0419	SQ_01	Guizhou China	Camellia sinensis	WGS	SRR14213607	47378550000	SQ_01
SQ_02(G0420)	G0420	SQ_02	Guizhou China	Camellia sinensis	WGS	SRR14213606	47889736500	SQ_02
SQ_03(G0421)	G0421	SQ_03	Guizhou China	Camellia sinensis	WGS	SRR14213600	45017178000	SQ_03
SQ_04(G0422)	G0422	SQ_04	Guizhou China	Camellia sinensis	WGS	SRR14213599	50066118900	SQ_04
SQ_05(G0423)	G0423	SQ_05	Guizhou China	Camellia sinensis	WGS	SRR14213598	40925132100	SQ_05
SQ_06(G0424)	G0424	SQ_06	Guizhou China	Camellia sinensis	WGS	SRR14213597	49814616600	SQ_06
SQ_07(G0425)	G0425	SQ_07	Guizhou China	Camellia sinensis	WGS	SRR14213596	50672489700	SQ_07
SQ_08(G0426)	G0426	SQ_08	Guizhou China	Camellia sinensis	WGS	SRR14213595	49078041900	SQ_08
SQ_09(G0427)	G0427	SQ_09	Guizhou China	Camellia sinensis	WGS	SRR14213594	51566319900	SQ_09
SQ_10(G0428)	G0428	SQ_10	Guizhou China	Camellia sinensis	WGS	SRR14213593	47821074000	SQ_10
SQ_11(G0429)	G0429	SQ_11	Guizhou China	Camellia sinensis	WGS	SRR14213605	47533296000	SQ_11
SQ_12(G0430)	G0430	SQ_12	Guizhou China	Camellia sinensis	WGS	SRR14213604	43929022200	SQ_12
SQ_13(G0431)	G0431	SQ_13	Guizhou China	Camellia sinensis	WGS	SRR14213603	43151397300	SQ_13
SQ_14(G0432)	G0432	SQ_14	Guizhou China	Camellia sinensis	WGS	SRR14213602	39143928600	SQ_14
SQ_15(G0433)	G0433	SQ_15	Guizhou China	Camellia sinensis	WGS	SRR14213601	42210346200	SQ_15
XS_01(G0434)	G0434	XS_01	Guizhou China	Camellia tachangensis var. remotiserrata	WGS	SRR14308557	38618066400	XS_01
XS_02(G0435)	G0435	XS_02	Guizhou China	Camellia tachangensis var. remotiserrata	WGS	SRR14308556	41854292100	XS_02
XS_03(G0436)	G0436	XS_03	Guizhou China	Camellia tachangensis var. remotiserrata	WGS	SRR14308550	40681802700	XS_03
XS_04(G0437)	G0437	XS_04	Guizhou China	Camellia tachangensis var. remotiserrata	WGS	SRR14308549	50375766000	XS_04
XS_05(G0438)	G0438	XS_05	Guizhou China	Camellia tachangensis var. remotiserrata	WGS	SRR14308548	45879159900	XS_05
XS_07(G0439)	G0439	XS_07	Guizhou China	Camellia tachangensis var. remotiserrata	WGS	SRR14308547	51079870500	XS_07
XS_08(G0440)	G0440	XS_08	Guizhou China	Camellia tachangensis var. remotiserrata	WGS	SRR14308546	44468313600	XS_08
XS_09(G0441)	G0441	XS_09	Guizhou China	Camellia tachangensis var. remotiserrata	WGS	SRR14308545	44896082100	XS_09
XS_10(G0442)	G0442	XS_10	Guizhou China	Camellia tachangensis var. remotiserrata	WGS	SRR14308544	40232808900	XS_10
XS_11(G0443)	G0443	XS_11	Guizhou China	Camellia tachangensis var. remotiserrata	WGS	SRR14308555	42065180100	XS_11
XS_12(G0444)	G0444	XS_12	Guizhou China	Camellia tachangensis var. remotiserrata	WGS	SRR14308554	48948956700	XS_12
XS_13(G0445)	G0445	XS_13	Guizhou China	Camellia tachangensis var. remotiserrata	WGS	SRR14308553	41899212900	XS_13
XS_14(G0446)	G0446	XS_14	Guizhou China	Camellia tachangensis var. remotiserrata	WGS	SRR14308552	43946052000	XS_14
XS_15(G0447)	G0447	XS_15	Guizhou China	Camellia tachangensis var. remotiserrata	WGS	SRR14308551	42951069300	XS_15
YH_01(G0448)	G0448	YH_01	Guizhou China	Camellia tachangensis	WGS	SRR14308561	44348469000	YH_01
YH_02(G0449)	G0449	YH_02	Guizhou China	Camellia tachangensis var. remotiserrata	WGS	SRR14308560	45826131600	YH_02
YH_03(G0450)	G0450	YH_03	Guizhou China	Camellia tachangensis var. remotiserrata	WGS	SRR14308569	42787417500	YH_03
YH_04(G0451)	G0451	YH_04	Guizhou China	Camellia tachangensis var. remotiserrata	WGS	SRR14308568	42833335200	YH_04
YH_05(G0452)	G0452	YH_05	Guizhou China	Camellia tachangensis	WGS	SRR14308567	47163798000	YH_05
YH_06(G0453)	G0453	YH_06	Guizhou China	Camellia tachangensis	WGS	SRR14308566	39232972800	YH_06
YH_07(G0454)	G0454	YH_07	Guizhou China	Camellia tachangensis var. remotiserrata	WGS	SRR14308565	44791166400	YH_07
YH_08(G0455)	G0455	YH_08	Guizhou China	Camellia tachangensis var. remotiserrata	WGS	SRR14308564	47479308600	YH_08
YH_09(G0456)	G0456	YH_09	Guizhou China	Camellia tachangensis var. remotiserrata	WGS	SRR14308563	44093835000	YH_09
YH_10(G0457)	G0457	YH_10	Guizhou China	Camellia tachangensis var. remotiserrata	WGS	SRR14308562	50189276100	YH_10
YH_11(G0458)	G0458	YH_11	Guizhou China	Camellia tachangensis var. remotiserrata	WGS	SRR14308559	42273962700	YH_11
YH_13(G0459)	G0459	YH_13	Guizhou China	Camellia tachangensis	WGS	SRR14308558	39620002500	YH_13
YH_14(G0460)	G0460	YH_14	Guizhou China	Camellia tachangensis var. remotiserrata	WGS	SRR14308571	46237197000	YH_14
YH_15(G0461)	G0461	YH_15	Guizhou China	Camellia tachangensis var. remotiserrata	WGS	SRR14308570	41305589700	YH_15
Baiye 1(T0001)	T0001	Baiye 1	Zhejiang China	Camellia sinensis var. sinensis	RNA-seq	SRR10052054	9536228600	S53
Baxian(T0002)	T0002	Baxian	Fujian China	Camellia sinensis var. sinensis	RNA-seq	SRR10052056	8956019000	S52
Taoxingye(T0003)	T0003	Taoxingye	Yunnan China	-	RNA-seq	SRR10052060	10482678600	S51
Jinsuochi(T0004)	T0004	Jinsuochi	Fujian China	Camellia sinensis var. sinensis	RNA-seq	SRR10052064	9953837200	S50
Tieluohan(T0005)	T0005	Tieluohan	Fujian China	Camellia sinensis var. sinensis	RNA-seq	SRR10052067	9199492800	S49
Aijiao Wulong(T0006)	T0006	Aijiao Wulong	Fujian China	Camellia sinensis var. sinensis	RNA-seq	SRR10052070	10085203800	S48
Huangdan(T0007)	T0007	Huangdan	Fujian China	Camellia sinensis var. sinensis	RNA-seq	SRR10052072	6875145200	S47
Beidong(T0008)	T0008	Beidong	Fujian China	Camellia sinensis var. sinensis	RNA-seq	SRR10052075	7804402400	S46
Meizhan(T0009)	T0009	Meizhan	Fujian China	Camellia sinensis var. sinensis	RNA-seq	SRR10052081	16245617800	S45
Tieguanyin(T0010)	T0010	Tieguanyin	Fujian China	Camellia sinensis var. sinensis	RNA-seq	SRR10052083	13850420400	S44
Benshan(T0011)	T0011	Benshan	Fujian China	Camellia sinensis var. sinensis	RNA-seq	SRR10052087	9139263800	S43
Mingke 2(T0012)	T0012	Mingke 2	Fujian China	Camellia sinensis var. sinensis	RNA-seq	SRR10052088	10667486200	S4
Jiulongpao(T0013)	T0013	Jiulongpao	Fujian China	Camellia sinensis var. sinensis	RNA-seq	SRR10052089	9404305200	S42
Zijuan(T0014)	T0014	Zijuan	Yunnan China	Camellia sinensis var. assamica	RNA-seq	SRR10052093	9828329800	S41
Xiapu Chunbolv(T0015)	T0015	Xiapu Chunbolv	Fujian China	Camellia sinensis var. sinensis	RNA-seq	SRR10052097	8562527200	S40
Fuyun 7(T0016)	T0016	Fuyun 7	Fujian China	Camellia sinensis var. sinensis	RNA-seq	SRR10052099	12511180400	S2
Xingrencha(T0017)	T0017	Xingrencha	Fujian China	Camellia sinensis var. sinensis	RNA-seq	SRR10052101	12054564400	S38
Jiulong Dabaicha(T0018)	T0018	Jiulong Dabaicha	Fujian China	Camellia sinensis var. sinensis	RNA-seq	SRR10052103	8540116200	S36
Fuan Dabaicha(T0019)	T0019	Fuan Dabaicha	Fujian China	Camellia sinensis var. sinensis	RNA-seq	SRR10052106	10491782600	S22
Fuding Dahaocha(T0020)	T0020	Fuding Dahaocha	Fujian China	Camellia sinensis var. sinensis	RNA-seq	SRR10052108	10036311400	S21
Yunkang 10(T0021)	T0021	Yunkang 10	Yunnan China	Camellia sinensis var. assamica	RNA-seq	SRR10052110	9631297000	S164
Meizhang(T0022)	T0022	Meizhang	Yunnan China	-	RNA-seq	SRR10052113	8117455600	S162
Taoyuan Daye(T0023)	T0023	Taoyuan Daye	Hunan China	Camellia sinensis var. sinensis	RNA-seq	SRR10052116	9309317200	S161
Dabaihao(T0024)	T0024	Dabaihao	Yunnan China	-	RNA-seq	SRR10052122	7307029000	S160
Dali Yeshengcha(T0025)	T0025	Dali Yeshengcha	Yunnan China	-	RNA-seq	SRR10052123	10028046800	S159
Wulong(T0026)	T0026	Wulong	Yunnan China	-	RNA-seq	SRR10052128	8707269000	S158
Foxiang 3-3(T0027)	T0027	Foxiang 3-3	Yunnan China	-	RNA-seq	SRR10052131	11473051600	S157
Baihaozao(T0028)	T0028	Baihaozao	Hunan China	Camellia sinensis var. sinensis	RNA-seq	SRR10052135	8367219600	S156
Yusun(T0029)	T0029	Yusun	Hunan China	Camellia sinensis var. sinensis	RNA-seq	SRR10052137	7917240400	S155
Dangui(T0030)	T0030	Dangui	Fujian China	Camellia sinensis var. sinensis	RNA-seq	SRR10052140	9701999800	S10
Qianmei 419(T0031)	T0031	Qianmei 419	Guizhou China	Camellia sinensis var. pubilimba	RNA-seq	SRR10052141	12582901800	S107
Qiancha 8(T0032)	T0032	Qiancha 8	Guizhou China	Camellia sinensis var. sinensis	RNA-seq	SRR10052143	10413503800	S106
Shuyong 401(T0033)	T0033	Shuyong 401	Chongqing China	Camellia sinensis var. sinensis	RNA-seq	SRR10052147	11363979600	S105
Shuyong 906(T0034)	T0034	Shuyong 906	Chongqing China	Camellia sinensis var. sinensis	RNA-seq	SRR10052148	9443403800	S104
Shifocui(T0035)	T0035	Shifocui	Anhui China	Camellia sinensis var. sinensis	RNA-seq	SRR10052154	8318884800	S103
Zhongcha 108(T0036)	T0036	Zhongcha 108	Zhejiang China	Camellia sinensis var. sinensis	RNA-seq	SRR10052157	12004114400	S102
Zhongcha 302(T0037)	T0037	Zhongcha 302	Zhejiang China	Camellia sinensis var. sinensis	RNA-seq	SRR10052160	11551256600	S101
Fuding Dabaicha(T0038)	T0038	Fuding Dabaicha	Fujian China	Camellia sinensis var. sinensis	RNA-seq	SRR10052164	10808438400	S20
Zhuyeqi(T0039)	T0039	Zhuyeqi	Hunan China	Camellia sinensis var. sinensis	RNA-seq	SRR10052166	10545734400	S154
Bixiangzao(T0040)	T0040	Bixiangzao	Hunan China	Camellia sinensis var. sinensis	RNA-seq	SRR10052168	10131847400	S153
Lincang Dayecha(T0041)	T0041	Lincang Dayecha	Yunnan China	-	RNA-seq	SRR10052171	14062423600	S152
Qingshui 3(T0042)	T0042	Qingshui 3	Yunnan China	-	RNA-seq	SRR10052174	10095403200	S151
Shilixiang(T0043)	T0043	Shilixiang	Yunnan China	-	RNA-seq	SRR10052178	9304574400	S150
Xianggui Chunzao(T0044)	T0044	Xianggui Chunzao	Yunnan China	-	RNA-seq	SRR10052180	11258854400	S149
Xianggui Yinhao(T0045)	T0045	Xianggui Yinhao	Yunnan China	-	RNA-seq	SRR10052185	8756673200	S148
Zijuan(T0046)	T0046	Zijuan	Yunnan China	Camellia sinensis var. assamica	RNA-seq	SRR10052187	13029289400	S147
Undetermined 2(T0047)	T0047	Undetermined 2	Yunnan China	-	RNA-seq	SRR10052192	9104689400	S146
Jingmaishan Dayecha 3(T0048)	T0048	Jingmaishan Dayecha 3	Yunnan China	-	RNA-seq	SRR10052195	9054733400	S145
Jingmaishan Dayecha 2(T0049)	T0049	Jingmaishan Dayecha 2	Yunnan China	-	RNA-seq	SRR10052196	10087410400	S144
Jingmaishan Dayecha 1(T0050)	T0050	Jingmaishan Dayecha 1	Yunnan China	-	RNA-seq	SRR10052200	10788052200	S143
Xiaoye Maoxie(T0051)	T0051	Xiaoye Maoxie	Fujian China	Camellia sinensis var. sinensis	RNA-seq	SRR10052204	10647714800	S142
Foshou(T0052)	T0052	Foshou	Fujian China	Camellia sinensis var. sinensis	RNA-seq	SRR10052207	11161866600	S141
Guazijin(T0053)	T0053	Guazijin	Fujian China	Camellia sinensis var. sinensis	RNA-seq	SRR10052211	8483828000	S140
Bantianyao(T0054)	T0054	Bantianyao	Fujian China	Camellia sinensis var. sinensis	RNA-seq	SRR10052214	12588473400	S138
Shuijingui(T0055)	T0055	Shuijingui	Fujian China	Camellia sinensis var. sinensis	RNA-seq	SRR10052216	12254084400	S137
Jinmudan(T0056)	T0056	Jinmudan	Fujian China	Camellia sinensis var. sinensis	RNA-seq	SRR10052219	9695672600	S14
Queshe(T0057)	T0057	Queshe	Fujian China	Camellia sinensis var. sinensis	RNA-seq	SRR10052222	9548843600	S136
Baijiguan(T0058)	T0058	Baijiguan	Fujian China	Camellia sinensis var. sinensis	RNA-seq	SRR10052224	10610562800	S135
Dahongpao(T0059)	T0059	Dahongpao	Fujian China	Camellia sinensis var. sinensis	RNA-seq	SRR10052228	11231959400	S134
Rougui(T0060)	T0060	Rougui	Fujian China	Camellia sinensis var. sinensis	RNA-seq	SRR10052232	9100894000	S133
Nannuoshan Zhongxiaoyecha(T0061)	T0061	Nannuoshan Zhongxiaoyecha	Yunnan China	Camellia sinensis var. assamica	RNA-seq	SRR10052233	9780158000	S132
Yunkang 10(T0062)	T0062	Yunkang 10	Yunnan China	Camellia sinensis var. assamica	RNA-seq	SRR10052235	8176284400	S114
Chunlan(T0063)	T0063	Chunlan	Fujian China	Camellia sinensis var. sinensis	RNA-seq	SRR10052238	9725497800	S12
Guihong 3(T0064)	T0064	Guihong 3	Guangxi China	Camellia sinensis var. sinensis	RNA-seq	SRR10052240	9550171000	S113
Nanjiang 1(T0065)	T0065	Nanjiang 1	Chongqing China	Camellia sinensis var. sinensis	RNA-seq	SRR10052242	10857274200	S112
Shuyong 1(T0066)	T0066	Shuyong 1	Chongqing China	Camellia sinensis var. sinensis	RNA-seq	SRR10052245	8627696400	S111
Huangmeigui(T0067)	T0067	Huangmeigui	Fujian China	Camellia sinensis var. sinensis	RNA-seq	SRR10052248	8226873600	S110
Wancha 91(T0068)	T0068	Wancha 91	Anhui China	Camellia sinensis var. sinensis	RNA-seq	SRR10052252	10025327800	S109
Tianfucha 28(T0069)	T0069	Tianfucha 28	Sichuan China	Camellia sinensis var. sinensis	RNA-seq	SRR10052256	9358707600	S108
Maoxie(T0070)	T0070	Maoxie	Fujian China	Camellia sinensis var. sinensis	RNA-seq	SRR10052258	8512211000	S63
Xueya 100(T0071)	T0071	Xueya 100	Yunnan China	-	RNA-seq	SRR10052262	10176855000	S62
Yusun(T0072)	T0072	Yusun	Hunan China	Camellia sinensis var. sinensis	RNA-seq	SRR10052266	9143504600	S61
Qiannianxue(T0073)	T0073	Qiannianxue	Zhejiang China	Camellia sinensis var. sinensis	RNA-seq	SRR10052268	8678296800	S60
Jiaming 1(T0074)	T0074	Jiaming 1	Zhejiang China	Camellia sinensis var. sinensis	RNA-seq	SRR10052270	9147523400	S59
Yuemingxiang(T0075)	T0075	Yuemingxiang	Fujian China	Camellia sinensis var. sinensis	RNA-seq	SRR10052271	9354814800	S5
Shuchazao(T0076)	T0076	Shuchazao	Anhui China	Camellia sinensis var. sinensis	RNA-seq	SRR10052276	8475875000	S58
Undetermined 1(T0077)	T0077	Undetermined 1	Zhejiang China	Camellia sinensis var. sinensis	RNA-seq	SRR10052279	11230745600	S57
Baimao 2(T0078)	T0078	Baimao 2	Guangdong China	Camellia sinensis var. pubilimba	RNA-seq	SRR10052284	10254114400	S100
Zhenong 21(T0079)	T0079	Zhenong 21	Zhejiang China	Camellia sinensis var. sinensis	RNA-seq	SRR10052285	11781136200	S99
Zhenong 12(T0080)	T0080	Zhenong 12	Zhejiang China	Camellia sinensis var. sinensis	RNA-seq	SRR10052289	10733749200	S98
Chaoyang(T0081)	T0081	Chaoyang	Fujian China	Camellia sinensis var. sinensis	RNA-seq	SRR10052293	9232290400	S9
Hanlv(T0082)	T0082	Hanlv	Zhejiang China	Camellia sinensis var. sinensis	RNA-seq	SRR10052294	10480859000	S97
Zhenong 113(T0083)	T0083	Zhenong 113	Zhejiang China	Camellia sinensis var. sinensis	RNA-seq	SRR10052295	14697978800	S96
Juhuachun(T0084)	T0084	Juhuachun	Zhejiang China	Camellia sinensis var. sinensis	RNA-seq	SRR10052299	10852937000	S95
Zhongcha 102(T0085)	T0085	Zhongcha 102	Zhejiang China	Camellia sinensis var. sinensis	RNA-seq	SRR10052301	10001986000	S94
Maolv(T0086)	T0086	Maolv	Zhejiang China	Camellia sinensis var. sinensis	RNA-seq	SRR10052306	10616921800	S93
Guilv1(T0087)	T0087	Guilv1	Guangxi China	Camellia sinensis var. sinensis	RNA-seq	SRR10052308	8319525200	S92
Echa 4(T0088)	T0088	Echa 4	Hubei China	Camellia sinensis var. sinensis	RNA-seq	SRR10052311	9851421800	S91
Jinfeng(T0089)	T0089	Jinfeng	Zhejiang China	Camellia sinensis var. sinensis	RNA-seq	SRR10052314	8306913200	S90
Fuyun 6(T0090)	T0090	Fuyun 6	Fujian China	Camellia sinensis var. sinensis	RNA-seq	SRR10052316	7894239200	S1
Qingfeng(T0091)	T0091	Qingfeng	Zhejiang China	Camellia sinensis var. sinensis	RNA-seq	SRR10052321	10419692800	S89
Wannong 95(T0092)	T0092	Wannong 95	Anhui China	Camellia sinensis var. sinensis	RNA-seq	SRR10052323	11222398400	S88
Yangshulin 783(T0093)	T0093	Yangshulin 783	Anhui China	Camellia sinensis var. sinensis	RNA-seq	SRR10052326	12121549600	S87
Echa1(T0094)	T0094	Echa1	Hubei China	Camellia sinensis var. sinensis	RNA-seq	SRR10052330	10225643400	S86
Anhui 7(T0095)	T0095	Anhui 7	Anhui China	Camellia sinensis var. sinensis	RNA-seq	SRR10052334	10156068800	S85
Fuzao 2(T0096)	T0096	Fuzao 2	Anhui China	Camellia sinensis var. sinensis	RNA-seq	SRR10052336	11089179800	S84
Fuyun 595(T0097)	T0097	Fuyun 595	Fujian China	Camellia sinensis var. sinensis	RNA-seq	SRR10052338	7855483000	S8
Baihaozao(T0098)	T0098	Baihaozao	Hunan China	Camellia sinensis var. sinensis	RNA-seq	SRR10052340	10734710800	S83
Zhuyeqi 9(T0099)	T0099	Zhuyeqi 9	Hunan China	Camellia sinensis var. sinensis	RNA-seq	SRR10052344	11728063800	S82
Xicha 11(T0100)	T0100	Xicha 11	Jiangsu China	Camellia sinensis var. sinensis	RNA-seq	SRR10052346	8975318800	S81
Huangqi(T0101)	T0101	Huangqi	Fujian China	Camellia sinensis var. sinensis	RNA-seq	SRR10052349	10491154200	S7
Xicha 5(T0102)	T0102	Xicha 5	Jiangsu China	Camellia sinensis var. sinensis	RNA-seq	SRR10052350	9988813000	S80
Nannuoshan Dayecha 3(T0103)	T0103	Nannuoshan Dayecha 3	Yunnan China	Camellia sinensis var. assamica	RNA-seq	SRR10052356	10266031800	S131
Nannuoshan Dayecha 2(T0104)	T0104	Nannuoshan Dayecha 2	Yunnan China	Camellia sinensis var. assamica	RNA-seq	SRR10052359	9117174400	S129
Zaochunhao(T0105)	T0105	Zaochunhao	Fujian China	Camellia sinensis var. sinensis	RNA-seq	SRR10052361	10764625200	S13
Ziya(T0106)	T0106	Ziya	Yunnan China	-	RNA-seq	SRR10052365	9676750600	S127
Jinggu Dabaicha(T0107)	T0107	Jinggu Dabaicha	Yunnan China	-	RNA-seq	SRR10052368	11461534800	S126
Dadonggang Dayecha(T0108)	T0108	Dadonggang Dayecha	Yunnan China	-	RNA-seq	SRR10052370	10186282400	S124
Yunkang 10(T0109)	T0109	Yunkang 10	Yunnan China	Camellia sinensis var. assamica	RNA-seq	SRR10052374	12755932200	S123
Changye Baihao(T0110)	T0110	Changye Baihao	Yunnan China	Camellia sinensis var. assamica	RNA-seq	SRR10052377	10420725600	S122
Damianbai(T0111)	T0111	Damianbai	Jiangxi China	Camellia sinensis var. sinensis	RNA-seq	SRR10052378	9653744800	S79
Shuchazao(T0112)	T0112	Shuchazao	Anhui China	Camellia sinensis var. sinensis	RNA-seq	SRR10052379	8557765400	S78
Zhenghe Dabaicha(T0113)	T0113	Zhenghe Dabaicha	Fujian China	Camellia sinensis var. sinensis	RNA-seq	SRR10052382	10525265200	S77
Ningzhou 2(T0114)	T0114	Ningzhou 2	Jiangxi China	Camellia sinensis var. sinensis	RNA-seq	SRR10052388	8408126200	S76
Zhuyeqi 12(T0115)	T0115	Zhuyeqi 12	Hunan China	Camellia sinensis var. sinensis	RNA-seq	SRR10052389	12636491800	S75
Shangmeizhou(T0116)	T0116	Shangmeizhou	Jiangxi China	Camellia sinensis var. sinensis	RNA-seq	SRR10052393	9046131800	S74
Jianbohuang 13(T0117)	T0117	Jianbohuang 13	Hunan China	Camellia sinensis var. sinensis	RNA-seq	SRR10052397	10982611600	S73
Yungui(T0118)	T0118	Yungui	Yunnan China	Camellia sinensis var. assamica	RNA-seq	SRR10052400	8934223400	S71
Aifeng(T0119)	T0119	Aifeng	Yunnan China	Camellia sinensis var. assamica	RNA-seq	SRR10052403	9964063800	S70
Duanjie Baihao(T0120)	T0120	Duanjie Baihao	Yunnan China	-	RNA-seq	SRR10052408	7942610400	S69
Chuntaoxiang(T0121)	T0121	Chuntaoxiang	Fujian China	Camellia sinensis var. sinensis	RNA-seq	SRR10052411	11960654200	S68
Ruixiang(T0122)	T0122	Ruixiang	Fujian China	Camellia sinensis var. sinensis	RNA-seq	SRR10052414	8238779400	S67
Mingke 1(T0123)	T0123	Mingke 1	Fujian China	Camellia sinensis var. sinensis	RNA-seq	SRR10052417	12744761400	S6
Qilan(T0124)	T0124	Qilan	Fujian China	Camellia sinensis var. sinensis	RNA-seq	SRR10052418	9353151800	S66
Shuixian(T0125)	T0125	Shuixian	Fujian China	Camellia sinensis var. sinensis	RNA-seq	SRR10052421	12023663000	S65
Taicha 12(T0126)	T0126	Taicha 12	Taiwan China	Camellia sinensis var. sinensis	RNA-seq	SRR10052423	9007112600	S64
Zaobaijian 5(T0127)	T0127	Zaobaijian 5	Chongqing China	Camellia sinensis var. sinensis	RNA-seq	SRR10052432	12187732000	S121
Hongyan 7(T0128)	T0128	Hongyan 7	Guangdong China	Camellia sinensis var. sinensis	RNA-seq	SRR10052434	11183452800	S120
Mingshan Baihao 131(T0129)	T0129	Mingshan Baihao 131	Sichuan China	Camellia sinensis var. sinensis	RNA-seq	SRR10052438	11340661800	S119
Longjing 43(T0130)	T0130	Longjing 43	Zhejiang China	Camellia sinensis var. sinensis	RNA-seq	SRR10052442	8472855400	S118
Zhenong 117(T0131)	T0131	Zhenong 117	Zhejiang China	Camellia sinensis var. sinensis	RNA-seq	SRR10052445	10052003600	S117
Yinghong 1(T0132)	T0132	Yinghong 1	Guangdong China	Camellia sinensis var. assamica	RNA-seq	SRR10052448	8807034400	S116
Lingtou Dancong(T0133)	T0133	Lingtou Dancong	Guangdong China	Camellia sinensis var. sinensis	RNA-seq	SRR10052451	9281620000	S115
Yulv(T0134)	T0134	Yulv	Hunan China	Camellia sinensis var. sinensis	RNA-seq	SRR10052453	9492021200	S56
Yunkang 10(T0135)	T0135	Yunkang 10	Yunnan China	Camellia sinensis var. assamica	RNA-seq	SRR10052454	10459077800	S55
Huangjinya(T0136)	T0136	Huangjinya	Zhejiang China	Camellia sinensis var. sinensis	RNA-seq	SRR10052457	9593831600	S54
Ningzhou 2(T0137)	T0137	Ningzhou 2	Jiangxi China	Camellia sinensis var. sinensis	RNA-seq	SRR10695060	8018870400	3W7-16
Huangguanyin(T0138)	T0138	Huangguanyin	Fujian China	Camellia sinensis var. sinensis	RNA-seq	SRR10695061	12518580300	3W9-22
Chuannong 2(T0139)	T0139	Chuannong 2	Sichuan China	Camellia sinensis var. sinensis	RNA-seq	SRR10695062	12818736000	3W3-20
Qianmei 303(T0140)	T0140	Qianmei 303	Guizhou China	-	RNA-seq	SRR10695063	9200017500	3W1-16
Heilin 4(T0141)	T0141	Heilin 4	Hubei China	Camellia sinensis var. sinensis	RNA-seq	SRR10695064	13357425600	3W10-5
Guilv 1(T0142)	T0142	Guilv 1	Guangxi China	Camellia sinensis var. sinensis	RNA-seq	SRR10695065	11058332700	3W10-10
Guixiang 18(T0143)	T0143	Guixiang 18	Guangxi China	Camellia sinensis var. sinensis	RNA-seq	SRR10695066	9361547700	3W3-9
Wuming 4(T0144)	T0144	Wuming 4	Uncertain	-	RNA-seq	SRR10695067	10043476200	3W4-9
Huafeng 1(T0145)	T0145	Huafeng 1	Sichuan China	Camellia sinensis var. sinensis	RNA-seq	SRR10695068	9519112500	3W1-17
Zi 1(T0146)	T0146	Zi 1	Uncertain	-	RNA-seq	SRR10695069	10836464700	3W4-8
Chuancha 2(T0147)	T0147	Chuancha 2	Sichuan China	Camellia sinensis var. sinensis	RNA-seq	SRR10695070	10791803400	3W5-14
Zhenong 121(T0148)	T0148	Zhenong 121	Zhejiang China	Camellia sinensis var. sinensis	RNA-seq	SRR10695071	8789942100	3W2-1
Hanlv(T0149)	T0149	Hanlv	Zhejiang China	Camellia sinensis var. sinensis	RNA-seq	SRR10695072	14059098000	3W3-15
Zaobaijian 5(T0150)	T0150	Zaobaijian 5	Sichuan China	Camellia sinensis var. sinensis	RNA-seq	SRR10695073	10159324800	3W5-23
Guihong 3(T0151)	T0151	Guihong 3	Guangxi China	Camellia sinensis var. sinensis	RNA-seq	SRR10695074	13015593300	3W10-3
Guihong 4(T0152)	T0152	Guihong 4	Guangxi China	Camellia sinensis var. sinensis	RNA-seq	SRR10695075	14214812700	3W5-7
Guixiang 22(T0153)	T0153	Guixiang 22	Guangxi China	Camellia sinensis var. sinensis	RNA-seq	SRR10695076	10010998500	3W1-3
Shuyong 906(T0154)	T0154	Shuyong 906	Chongqing China	Camellia sinensis var. sinensis	RNA-seq	SRR10695077	8561334600	3W3-19
Chuyeqi 9(T0155)	T0155	Chuyeqi 9	Hunan China	Camellia sinensis var. sinensis	RNA-seq	SRR10695078	11171466900	3W7-9
Yangshulin 783(T0156)	T0156	Yangshulin 783	Anhui China	Camellia sinensis var. sinensis	RNA-seq	SRR10695079	10537114800	3W4-5
Xianyuzao(T0157)	T0157	Xianyuzao	Anhui China	Camellia sinensis var. sinensis	RNA-seq	SRR10695080	13202864400	3W4-14
Zhongcha 102(T0158)	T0158	Zhongcha 102	Zhejiang China	Camellia sinensis var. sinensis	RNA-seq	SRR10695081	7020042600	3W2-23
Gancha 78-35(T0159)	T0159	Gancha 78-35	Jiangxi China	Camellia sinensis var. sinensis	RNA-seq	SRR10695082	10480020300	3W2-3
Mingke 1(T0160)	T0160	Mingke 1	Fujian China	Camellia sinensis var. sinensis	RNA-seq	SRR10695083	10589084700	3W4-12
Sucha 120(T0161)	T0161	Sucha 120	Jiangsu China	Camellia sinensis var. sinensis	RNA-seq	SRR10695084	11547813900	3W5-13
Suyuhuang(T0162)	T0162	Suyuhuang	Jiangsu China	Camellia sinensis var. sinensis	RNA-seq	SRR10695085	11245238700	3W1-2
Shuyong 1(T0163)	T0163	Shuyong 1	Chongqing China	Camellia sinensis var. sinensis	RNA-seq	SRR10695086	11703996900	3W10-21
Rucheng Zaoya(T0164)	T0164	Rucheng Zaoya	Hunan China	Camellia sinensis var. sinensis	RNA-seq	SRR10695087	8774922900	3W1-19
Wuming 6(T0165)	T0165	Wuming 6	Uncertain	-	RNA-seq	SRR10695088	11728031100	3W6-21
Yangshulinzhong(T0166)	T0166	Yangshulinzhong	Anhui China	Camellia sinensis var. sinensis	RNA-seq	SRR10695089	11220375900	3W4-21
Bixiangzao(T0167)	T0167	Bixiangzao	Hunan China	Camellia sinensis var. sinensis	RNA-seq	SRR10695090	9884145600	3W3-2
Beidou(T0168)	T0168	Beidou	Fujian China	Camellia sinensis var. sinensis	RNA-seq	SRR10695091	11276185200	3W6-24
Zimudan(T0169)	T0169	Zimudan	Fujian China	Camellia sinensis var. sinensis	RNA-seq	SRR10695092	10522188900	3W3-24
Zijuan(T0170)	T0170	Zijuan	Yunnan China	Camellia sinensis var. assamica	RNA-seq	SRR10695093	10144665000	3W9-5
Laoshanxiang(T0171)	T0171	Laoshanxiang	Hubei China	Camellia sinensis var. sinensis	RNA-seq	SRR10695094	11479013400	3W7-12
Qingfeng(T0172)	T0172	Qingfeng	Zhejiang China	Camellia sinensis var. sinensis	RNA-seq	SRR10695095	10697256600	3W11-9
Ziyangzhong(T0173)	T0173	Ziyangzhong	Shanxi China	-	RNA-seq	SRR10695096	10469465100	3W5-20
Zhenong 25(T0174)	T0174	Zhenong 25	Zhejiang China	Camellia sinensis var. sinensis	RNA-seq	SRR10695097	7718757000	3W7-24
Heilin 1(T0175)	T0175	Heilin 1	Hubei China	Camellia sinensis var. sinensis	RNA-seq	SRR10695098	10802384700	3W1-18
Baihaozao(T0176)	T0176	Baihaozao	Hunan China	Camellia sinensis var. sinensis	RNA-seq	SRR10695099	9737831700	3W11-3
Bairuixiang(T0177)	T0177	Bairuixiang	Fujian China	Camellia sinensis var. sinensis	RNA-seq	SRR10695100	8539925700	3W4-18
Foshou(T0178)	T0178	Foshou	Fujian China	Camellia sinensis var. sinensis	RNA-seq	SRR10695101	11608366500	3W2-17
Chachacha(T0179)	T0179	Chachacha	Uncertain	-	RNA-seq	SRR10695102	10107111000	3W2-4
Mingshan Baihao 131(T0180)	T0180	Mingshan Baihao 131	Sichuan China	Camellia sinensis var. sinensis	RNA-seq	SRR10695103	9171632400	3W3-4
Chunbolv(T0181)	T0181	Chunbolv	Fujian China	Camellia sinensis var. sinensis	RNA-seq	SRR10695104	10801269300	3W1-12
Zhenong 21(T0182)	T0182	Zhenong 21	Zhejiang China	Camellia sinensis var. sinensis	RNA-seq	SRR10695105	9657962700	3W3-5
Biyun(T0183)	T0183	Biyun	Zhejiang China	Camellia sinensis var. sinensis	RNA-seq	SRR10695106	10814234400	3W4-17
Shuigucha(T0184)	T0184	Shuigucha	Zhejiang China	Camellia sinensis var. sinensis	RNA-seq	SRR10695107	9878972700	3W1-5
Cuifeng(T0185)	T0185	Cuifeng	Zhejiang China	Camellia sinensis var. sinensis	RNA-seq	SRR10695108	8570017800	3W4-7
Qilan(T0186)	T0186	Qilan	Fujian China	Camellia sinensis var. sinensis	RNA-seq	SRR10695109	11636405700	3W3-21
Dahongpao(T0187)	T0187	Dahongpao	Fujian China	Camellia sinensis var. sinensis	RNA-seq	SRR10695110	8492221200	3W5-24
Maolv(T0188)	T0188	Maolv	Zhejiang China	Camellia sinensis var. sinensis	RNA-seq	SRR10695111	8791833900	3W1-21
Kunming Zhongye(T0189)	T0189	Kunming Zhongye	Yunnan China	-	RNA-seq	SRR10695112	8791435200	3W5-8
Aijiao Wulong(T0190)	T0190	Aijiao Wulong	Fujian China	Camellia sinensis var. sinensis	RNA-seq	SRR10695113	12756825600	3W4-24
Longjing 43(T0191)	T0191	Longjing 43	Zhejiang China	Camellia sinensis var. sinensis	RNA-seq	SRR10695114	9062625900	3W3-8
Baijiguan(T0192)	T0192	Baijiguan	Fujian China	Camellia sinensis var. sinensis	RNA-seq	SRR10695115	10388021100	3W1-14
Chunlan(T0193)	T0193	Chunlan	Fujian China	Camellia sinensis var. sinensis	RNA-seq	SRR10695116	12111105000	3W4-23
Huangyezao(T0194)	T0194	Huangyezao	Zhejiang China	Camellia sinensis var. sinensis	RNA-seq	SRR10695117	10521154500	3W3-1
Chuannong 3(T0195)	T0195	Chuannong 3	Sichuan China	Camellia sinensis var. sinensis	RNA-seq	SRR10695118	10544240400	3W4-4
Zhuyeqi 12(T0196)	T0196	Zhuyeqi 12	Hunan China	Camellia sinensis var. sinensis	RNA-seq	SRR10695119	10094039400	3W1-13
Qiqu(T0197)	T0197	Qiqu	Fujian China	Camellia sinensis var. sinensis	RNA-seq	SRR10695120	11569008300	3W2-8
Naiyou Baicha 2(T0198)	T0198	Naiyou Baicha 2	Zhejiang China	Camellia sinensis var. sinensis	RNA-seq	SRR10695121	13124499000	3W4-6
Jiukengzao(T0199)	T0199	Jiukengzao	Zhejiang China	Camellia sinensis var. sinensis	RNA-seq	SRR10695122	10163036100	3W3-22
Mingfeng(T0200)	T0200	Mingfeng	Hunan China	Camellia sinensis var. sinensis	RNA-seq	SRR10695123	10598423400	3W10-6
Jvhuachun(T0201)	T0201	Jvhuachun	Zhejiang China	Camellia sinensis var. sinensis	RNA-seq	SRR10695124	11519589000	3W7-11
Echa 10(T0202)	T0202	Echa 10	Hubei China	Camellia sinensis var. sinensis	RNA-seq	SRR10695125	10365094500	3W7-6
Yulv(T0203)	T0203	Yulv	Hunan China	Camellia sinensis var. sinensis	RNA-seq	SRR10695126	12765779700	3W10-13
Xicha 5(T0204)	T0204	Xicha 5	Jiangsu China	Camellia sinensis var. sinensis	RNA-seq	SRR10695127	8524434900	3W1-9
Huangdan Changye(T0205)	T0205	Huangdan Changye	Uncertain	-	RNA-seq	SRR10695128	12571572300	3W10-14
Zhonghuang 2(T0206)	T0206	Zhonghuang 2	Zhejiang China	Camellia sinensis var. sinensis	RNA-seq	SRR10695129	12598041900	3W4-20
Zhenong 117(T0207)	T0207	Zhenong 117	Zhejiang China	Camellia sinensis var. sinensis	RNA-seq	SRR10695130	9421836600	3W10-1
Nanjiang 4(T0208)	T0208	Nanjiang 4	Chongqing China	Camellia sinensis var. sinensis	RNA-seq	SRR10695131	7792541700	3W1-7
Chunyu 2(T0209)	T0209	Chunyu 2	Zhejiang China	Camellia sinensis var. sinensis	RNA-seq	SRR10695132	8927623500	3W2-2
Huangdan Yuanye(T0210)	T0210	Huangdan Yuanye	Fujian China	Camellia sinensis var. sinensis	RNA-seq	SRR10695133	8975283600	3W2-13
Naiyou Baicha 3(T0211)	T0211	Naiyou Baicha 3	Zhejiang China	Camellia sinensis var. sinensis	RNA-seq	SRR10695134	11629971600	3W5-6
Shuyong703(T0212)	T0212	Shuyong703	Chongqing China	Camellia sinensis var. sinensis	RNA-seq	SRR10695135	13220238600	3W10-22
Mingshanzao 311(T0213)	T0213	Mingshanzao 311	Sichuan China	-	RNA-seq	SRR10695136	12141569100	3W7-8
Zhenong 139(T0214)	T0214	Zhenong 139	Zhejiang China	Camellia sinensis var. sinensis	RNA-seq	SRR10695137	9261848400	3W3-13
Ziya(T0215)	T0215	Ziya	Uncertain	-	RNA-seq	SRR10695138	11365964100	3W5-15
Echa 5(T0216)	T0216	Echa 5	Hubei China	Camellia sinensis var. sinensis	RNA-seq	SRR10695139	4717470600	3W11-11
Anhui 3(T0217)	T0217	Anhui 3	Anhui China	Camellia sinensis var. sinensis	RNA-seq	SRR10695140	9522282600	3W5-12
Xicha 11(T0218)	T0218	Xicha 11	Jiangsu China	Camellia sinensis var. sinensis	RNA-seq	SRR10695141	9567951600	3W5-22
Fenghuang Shuixian(T0219)	T0219	Fenghuang Shuixian	Guangdong China	Camellia sinensis var. sinensis	RNA-seq	SRR10695142	15490090800	3W1-6
Suobeizhong(T0220)	T0220	Suobeizhong	Hubei China	Camellia sinensis var. sinensis	RNA-seq	SRR10695143	11209714800	3W9-18
Taicha 12(T0221)	T0221	Taicha 12	Taiwan China	Camellia sinensis var. sinensis	RNA-seq	SRR10695144	10441539900	3W3-16
Duanjie Baihao(T0222)	T0222	Duanjie Baihao	Yunnan China	-	RNA-seq	SRR10695145	11264252700	3W9-7
Yungui(T0223)	T0223	Yungui	Yunnan China	-	RNA-seq	SRR10695146	11494513500	3W9-19
Xueya 100(T0224)	T0224	Xueya 100	Yunnan China	-	RNA-seq	SRR10695147	10554750600	3W8-5
Wuming 5(T0225)	T0225	Wuming 5	Uncertain	-	RNA-seq	SRR10695148	10741712700	3W9-8
Jinbian Yuye(T0226)	T0226	Jinbian Yuye	Uncertain	-	RNA-seq	SRR10695149	9080255700	3W9-10
Hongyan(T0227)	T0227	Hongyan	Guangdong China	-	RNA-seq	SRR10695150	12120888600	3W9-24
Taiwan Daye(T0228)	T0228	Taiwan Daye	Taiwan China	-	RNA-seq	SRR10695151	10367272500	3W9-17
Longjing Changye(T0229)	T0229	Longjing Changye	Zhejiang China	Camellia sinensis var. sinensis	RNA-seq	SRR10695152	12779975400	3W3-14
Hainandayezhong(T0230)	T0230	Hainandayezhong	Hainan China	-	RNA-seq	SRR10695153	11568915300	3W8-8
Wenjiatang 1(T0231)	T0231	Wenjiatang 1	Yunnan China	-	RNA-seq	SRR10695154	14644726500	3W8-21
Bawai(T0232)	T0232	Bawai	Yunnan China	-	RNA-seq	SRR10695155	9341673600	3W8-17
Qingshui Zaoya(T0233)	T0233	Qingshui Zaoya	Yunnan China	-	RNA-seq	SRR10695156	16049461200	3W8-23
Shangzhai Dacha 2(T0234)	T0234	Shangzhai Dacha 2	Yunnan China	-	RNA-seq	SRR10695157	11467724100	3W8-14
Yunmei 60(T0235)	T0235	Yunmei 60	Yunnan China	Camellia sinensis var. assamica	RNA-seq	SRR10695158	10580483400	3W9-23
Yunkang 14(T0236)	T0236	Yunkang 14	Yunnan China	Camellia sinensis var. assamica	RNA-seq	SRR10695159	10881639000	3W9-2
Shuiyueshi Dayecha(T0237)	T0237	Shuiyueshi Dayecha	Hubei China	-	RNA-seq	SRR10695160	10918878000	3W8-3
Fenghuang(T0238)	T0238	Fenghuang	Guangdong China	Camellia sinensis var. sinensis	RNA-seq	SRR10695161	9965555100	3W9-14
Shangzhai Heizhongye(T0239)	T0239	Shangzhai Heizhongye	Yunnan China	-	RNA-seq	SRR10695162	11290254300	3W8-19
Yvjinxiang(T0240)	T0240	Yvjinxiang	Zhejiang China	Camellia sinensis var. sinensis	RNA-seq	SRR10695163	8383269300	3W1-15
Echa 1(T0241)	T0241	Echa 1	Hubei China	Camellia sinensis var. sinensis	RNA-seq	SRR10695164	11522508900	3W11-1
Qingfengshi Kucha 30(T0242)	T0242	Qingfengshi Kucha 30	Uncertain	-	RNA-seq	SRR10695165	8364110700	3W8-12
Longtang Daye(T0243)	T0243	Longtang Daye	Yunnan China	-	RNA-seq	SRR10695166	8833365000	3W8-2
Baihaozao 1(T0244)	T0244	Baihaozao 1	Uncertain	Camellia sinensis var. sinensis	RNA-seq	SRR10695167	10282347000	3W8-16
Wuming 2(T0245)	T0245	Wuming 2	Uncertain	-	RNA-seq	SRR10695168	10123886700	3W9-21
Tuantian Changye 38(T0246)	T0246	Tuantian Changye 38	Yunnan China	-	RNA-seq	SRR10695169	14604606300	3W8-24
Aifeng(T0247)	T0247	Aifeng	Yunnan China	Camellia sinensis var. assamica	RNA-seq	SRR10695170	10104569700	3W8-6
Shangzhai Dacha 1(T0248)	T0248	Shangzhai Dacha 1	Yunnan China	-	RNA-seq	SRR10695171	9890979900	3W9-3
Yunkang 27(T0249)	T0249	Yunkang 27	Yunnan China	Camellia sinensis var. assamica	RNA-seq	SRR10695172	8572875900	3W8-15
Wuming 3(T0250)	T0250	Wuming 3	Uncertain	-	RNA-seq	SRR10695173	10293670200	3W8-7
Yangcaotang(T0251)	T0251	Yangcaotang	Yunnan China	-	RNA-seq	SRR10695174	8722357200	3W9-1
Zhenong 113(T0252)	T0252	Zhenong 113	Zhejiang China	Camellia sinensis var. sinensis	RNA-seq	SRR10695175	9726781800	3W2-16
Shanxin Goucha(T0253)	T0253	Shanxin Goucha	Yunnan China	-	RNA-seq	SRR10695176	10695287400	3W8-11
Tuantian 1(T0254)	T0254	Tuantian 1	Yunnan China	-	RNA-seq	SRR10695177	8379369000	3W8-9
Yunxuan 10(T0255)	T0255	Yunxuan 10	Yunnan China	Camellia sinensis var. assamica	RNA-seq	SRR10695178	9970191000	3W8-20
Foxiang 3(T0256)	T0256	Foxiang 3	Yunnan China	Camellia sinensis var. sinensis	RNA-seq	SRR10695179	13177614600	3W10-20
Shuyong 2(T0257)	T0257	Shuyong 2	Chongqing China	Camellia sinensis var. sinensis	RNA-seq	SRR10695180	9484851300	3W6-4
Nanjiang 1(T0258)	T0258	Nanjiang 1	Chongqing China	Camellia sinensis var. sinensis	RNA-seq	SRR10695181	11304982500	3W7-10
Shuyong 307(T0259)	T0259	Shuyong 307	Chongqing China	Camellia sinensis var. sinensis	RNA-seq	SRR10695182	9653135700	3W7-21
Chaoyang(T0260)	T0260	Chaoyang	Fujian China	Camellia sinensis var. sinensis	RNA-seq	SRR10695183	11331211500	3W6-18
Zaochunhao(T0261)	T0261	Zaochunhao	Fujian China	Camellia sinensis var. sinensis	RNA-seq	SRR10695184	7953356400	3W11-6
Hongya Foshou(T0262)	T0262	Hongya Foshou	Fujian China	Camellia sinensis var. sinensis	RNA-seq	SRR10695185	10969677900	3W5-11
Zhongcha 111(T0263)	T0263	Zhongcha 111	Zhejiang China	Camellia sinensis var. sinensis	RNA-seq	SRR10695186	12220195800	3W3-3
Yvlong(T0264)	T0264	Yvlong	Fujian China	Camellia sinensis var. sinensis	RNA-seq	SRR10695187	12404069100	3W6-12
Fuyun 21(T0265)	T0265	Fuyun 21	Fujian China	Camellia sinensis var. sinensis	RNA-seq	SRR10695188	10271042700	3W9-4
Yuemingxiang(T0266)	T0266	Yuemingxiang	Fujian China	Camellia sinensis var. sinensis	RNA-seq	SRR10695189	13465769700	3W10-19
Gelecha(T0267)	T0267	Gelecha	Fujian China	Camellia sinensis var. sinensis	RNA-seq	SRR10695190	12883147200	3W6-10
Baxiancha(T0268)	T0268	Baxiancha	Fujian China	Camellia sinensis var. sinensis	RNA-seq	SRR10695191	6889839000	3W4-2
Heidan(T0269)	T0269	Heidan	Fujian China	Camellia sinensis var. sinensis	RNA-seq	SRR10695192	11360414700	3W4-11
Yvcui(T0270)	T0270	Yvcui	Fujian China	Camellia sinensis var. sinensis	RNA-seq	SRR10695193	13160006700	3W5-18
Xingrencha(T0271)	T0271	Xingrencha	Fujian China	Camellia sinensis var. sinensis	RNA-seq	SRR10695194	9364475700	3W10-15
Fengyuanchun(T0272)	T0272	Fengyuanchun	Fujian China	Camellia sinensis var. sinensis	RNA-seq	SRR10695195	11029550700	3W5-9
Kedan(T0273)	T0273	Kedan	Fujian China	Camellia sinensis var. sinensis	RNA-seq	SRR10695196	9590763600	3W1-8
Keshan(T0274)	T0274	Keshan	Zhejiang China	Camellia sinensis var. sinensis	RNA-seq	SRR10695197	9667143000	3W4-15
Fuyun 20(T0275)	T0275	Fuyun 20	Fujian China	Camellia sinensis var. sinensis	RNA-seq	SRR10695198	10083900300	3W6-5
You 108(T0276)	T0276	You 108	Fujian China	Camellia sinensis var. sinensis	RNA-seq	SRR10695199	10807102500	3W4-1
Huangqi(T0277)	T0277	Huangqi	Fujian China	Camellia sinensis var. sinensis	RNA-seq	SRR10695200	11349132600	3W5-17
Taicha 20(T0278)	T0278	Taicha 20	Taiwan China	Camellia sinensis var. sinensis	RNA-seq	SRR10695201	10887828000	3W6-19
You 183(T0279)	T0279	You 183	Fujian China	Camellia sinensis var. sinensis	RNA-seq	SRR10695202	11250009900	3W6-16
You 10(T0280)	T0280	You 10	Fujian China	Camellia sinensis var. sinensis	RNA-seq	SRR10695203	10257660000	3W6-6
Wancha 91(T0281)	T0281	Wancha 91	Anhui China	Camellia sinensis var. sinensis	RNA-seq	SRR10695204	10463160000	3W6-22
Fuyun 10(T0282)	T0282	Fuyun 10	Fujian China	Camellia sinensis var. sinensis	RNA-seq	SRR10695205	9269442300	3W4-10
Yuanxiaolv(T0283)	T0283	Yuanxiaolv	Fujian China	Camellia sinensis var. sinensis	RNA-seq	SRR10695206	10612539600	3W10-2
You 510(T0284)	T0284	You 510	Fujian China	Camellia sinensis var. sinensis	RNA-seq	SRR10695207	12661133400	3W6-3
Wuxi Dahao(T0285)	T0285	Wuxi Dahao	Jiangsu China	Camellia sinensis var. sinensis	RNA-seq	SRR10695208	11087885100	3W10-9
Fujian Qidan(T0286)	T0286	Fujian Qidan	Fujian China	Camellia sinensis var. sinensis	RNA-seq	SRR10695209	10421275200	3W4-16
Bantianyao(T0287)	T0287	Bantianyao	Fujian China	Camellia sinensis var. sinensis	RNA-seq	SRR10695210	11302642200	3W10-12
Qianmei 601(T0288)	T0288	Qianmei 601	Guizhou China	Camellia sinensis var. sinensis	RNA-seq	SRR10695211	12526105800	3W6-23
Jinmaohou(T0289)	T0289	Jinmaohou	Fujian China	Camellia sinensis var. sinensis	RNA-seq	SRR10695212	12790821900	3W4-22
Qianmei 809(T0290)	T0290	Qianmei 809	Guizhou China	Camellia sinensis var. sinensis	RNA-seq	SRR10695213	11935346700	3W6-1
Huangdan(T0291)	T0291	Huangdan	Fujian China	Camellia sinensis var. sinensis	RNA-seq	SRR10695214	11556074100	3W5-1
Shuijingui(T0292)	T0292	Shuijingui	Fujian China	Camellia sinensis var. sinensis	RNA-seq	SRR10695215	9336041400	3W10-24
Cha 705(T0293)	T0293	Cha 705	Sichuan China	-	RNA-seq	SRR10695216	10503905400	3W6-11
Echa 2(T0294)	T0294	Echa 2	Hubei China	Camellia sinensis var. sinensis	RNA-seq	SRR10695217	11781598500	3W6-2
Yashi Xiangdancong(T0295)	T0295	Yashi Xiangdancong	Fujian China	Camellia sinensis var. sinensis	RNA-seq	SRR10695218	11723573700	3W6-7
Tengcha 2(T0296)	T0296	Tengcha 2	Zhejiang China	Camellia sinensis var. sinensis	RNA-seq	SRR10695219	11086485000	3W1-10
Dawu Yedancong(T0297)	T0297	Dawu Yedancong	Guangdong China	-	RNA-seq	SRR10695220	9915315900	3W6-17
Jiaming 1(T0298)	T0298	Jiaming 1	Zhejiang China	Camellia sinensis var. sinensis	RNA-seq	SRR10695221	14911472100	3W6-9
Benshan(T0299)	T0299	Benshan	Fujian China	Camellia sinensis var. sinensis	RNA-seq	SRR10695222	9315140100	3W7-17
Jinmeigui(T0300)	T0300	Jinmeigui	Fujian China	Camellia sinensis var. sinensis	RNA-seq	SRR10695223	9944332200	3W7-22
Ruanzhi Wulong(T0301)	T0301	Ruanzhi Wulong	Fujian China	Camellia sinensis var. sinensis	RNA-seq	SRR10695224	10250692500	3W7-2
Qianshan 2(T0302)	T0302	Qianshan 2	Jiangxi China	Camellia sinensis var. sinensis	RNA-seq	SRR10695225	7230592200	3W11-2
Qianshan 0204-8(T0303)	T0303	Qianshan 0204-8	Jiangxi China	Camellia sinensis var. sinensis	RNA-seq	SRR10695226	9865774800	3W2-14
Qianshan 9(T0304)	T0304	Qianshan 9	Jiangxi China	Camellia sinensis var. sinensis	RNA-seq	SRR10695227	10537434300	3W2-6
Qianshan 0202-4(T0305)	T0305	Qianshan 0202-4	Jiangxi China	Camellia sinensis var. sinensis	RNA-seq	SRR10695228	10392270000	3W2-21
Huangjinya(T0306)	T0306	Huangjinya	Zhejiang China	Camellia sinensis var. sinensis	RNA-seq	SRR10695229	12779638500	3W9-13
Dangui(T0307)	T0307	Dangui	Fujian China	Camellia sinensis var. sinensis	RNA-seq	SRR10695230	9427638900	3W3-6
Qianshan 0204-7(T0308)	T0308	Qianshan 0204-7	Jiangxi China	Camellia sinensis var. sinensis	RNA-seq	SRR10695231	12122012100	3W6-14
Qingxindamao(T0309)	T0309	Qingxindamao	Taiwan China	-	RNA-seq	SRR10695232	12169000800	3W4-19
Queshe(T0310)	T0310	Queshe	Guizhou China	-	RNA-seq	SRR10695233	9663067800	3W2-10
Tieluohan(T0311)	T0311	Tieluohan	Fujian China	Camellia sinensis var. sinensis	RNA-seq	SRR10695234	10186353600	3W7-20
Chongyi 3(T0312)	T0312	Chongyi 3	Jiangxi China	Camellia sinensis var. sinensis	RNA-seq	SRR10695235	9653733300	3W7-1
Qianshan 4(T0313)	T0313	Qianshan 4	Jiangxi China	Camellia sinensis var. sinensis	RNA-seq	SRR10695236	10515109200	3W7-7
Yunmei(T0314)	T0314	Yunmei	Yunnan China	Camellia sinensis var. assamica	RNA-seq	SRR10695237	11143040400	3W6-15
Simingxueya(T0315)	T0315	Simingxueya	Zhejiang China	Camellia sinensis var. sinensis	RNA-seq	SRR10695238	8047059300	3W11-4
Sijichun(T0316)	T0316	Sijichun	Taiwan China	Camellia sinensis var. sinensis	RNA-seq	SRR10695239	10644454800	3W7-23
Taicha 13(T0317)	T0317	Taicha 13	Taiwan China	Camellia sinensis var. sinensis	RNA-seq	SRR10695240	9144255300	3W7-14
Zhonghuang 1(T0318)	T0318	Zhonghuang 1	Zhejiang China	Camellia sinensis var. sinensis	RNA-seq	SRR10695241	9472547700	3W3-17
Baiye Dancong(T0319)	T0319	Baiye Dancong	Guangdong China	-	RNA-seq	SRR10695242	12208290900	3W10-7
Echa 3(T0320)	T0320	Echa 3	Hubei China	Camellia sinensis var. sinensis	RNA-seq	SRR10695243	9148236900	3W7-13
Niupicha(T0321)	T0321	Niupicha	Sichuan China	Camellia sinensis var. sinensis	RNA-seq	SRR10695244	9112359300	3W2-22
Georgia 12(T0322)	T0322	Georgia 12	Georgia	-	RNA-seq	SRR10695245	5109515400	3W11-12
Gancha 14(T0323)	T0323	Gancha 14	Jiangxi China	Camellia sinensis var. sinensis	RNA-seq	SRR10695246	8788024800	3W1-4
Jinjizhong(T0324)	T0324	Jinjizhong	Anhui China	Camellia sinensis var. sinensis	RNA-seq	SRR10695247	13710544200	3W7-5
Tieguanyin(T0325)	T0325	Tieguanyin	Fujian China	Camellia sinensis var. sinensis	RNA-seq	SRR10695248	9388062600	3W2-18
Jianshua Kucha(T0326)	T0326	Jianshua Kucha	Hunan China	Camellia sinensis var. sinensis	RNA-seq	SRR10695249	10050932400	3W3-23
Ruian Qingmingzao(T0327)	T0327	Ruian Qingmingzao	Zhejiang China	Camellia sinensis var. sinensis	RNA-seq	SRR10695250	11843910300	3W7-4
Qiannianxue(T0328)	T0328	Qiannianxue	Zhejiang China	Camellia sinensis var. sinensis	RNA-seq	SRR10695251	10616997300	3W7-15
Naiyou Baicha 1(T0329)	T0329	Naiyou Baicha 1	Zhejiang China	Camellia sinensis var. sinensis	RNA-seq	SRR10695252	12056638200	3W5-10
Nongkangzao(T0330)	T0330	Nongkangzao	Anhui China	Camellia sinensis var. sinensis	RNA-seq	SRR10695253	7736805300	3W2-20
Gaoyaqi(T0331)	T0331	Gaoyaqi	Hunan China	Camellia sinensis var. sinensis	RNA-seq	SRR10695254	10531625400	3W5-21
Shuangfeng(T0332)	T0332	Shuangfeng	Zhejiang China	Camellia sinensis var. sinensis	RNA-seq	SRR10695255	14770076700	3W2-11
Zhenong 12(T0333)	T0333	Zhenong 12	Zhejiang China	Camellia sinensis var. sinensis	RNA-seq	SRR10695256	10570637700	3W11-8
Zhongcha 302(T0334)	T0334	Zhongcha 302	Zhejiang China	Camellia sinensis var. sinensis	RNA-seq	SRR10695257	13943514600	3W10-17
Magucha(T0335)	T0335	Magucha	Jiangxi China	Camellia sinensis var. sinensis	RNA-seq	SRR10695258	9534023700	3W3-18
Fuzao 2(T0336)	T0336	Fuzao 2	Anhui China	Camellia sinensis var. sinensis	RNA-seq	SRR10695259	10823527500	3W5-19
Baojing Huangjincha 2(T0337)	T0337	Baojing Huangjincha 2	Hunan China	Camellia sinensis var. sinensis	RNA-seq	SRR10695260	8929144500	3W7-3
Baojing Huangjincha 1(T0338)	T0338	Baojing Huangjincha 1	Hunan China	Camellia sinensis var. sinensis	RNA-seq	SRR10695261	11435268000	3W1-20
Xiaoye(T0339)	T0339	Xiaoye	Uncertain	-	RNA-seq	SRR10695262	11896377900	3W3-10
Pingyang Tezaocha(T0340)	T0340	Pingyang Tezaocha	Zhejiang China	Camellia sinensis var. sinensis	RNA-seq	SRR10695263	10885160700	3W5-2
Jinfeng(T0341)	T0341	Jinfeng	Zhejiang China	Camellia sinensis var. sinensis	RNA-seq	SRR10695264	10788287100	3W1-1
Huangjincha 2(T0342)	T0342	Huangjincha 2	Hunan China	Camellia sinensis var. sinensis	RNA-seq	SRR10695265	9996876300	3W6-8
Jinshan Daye(T0343)	T0343	Jinshan Daye	Uncertain	-	RNA-seq	SRR10695266	9639358500	3W2-7
Zhuyeqi(T0344)	T0344	Zhuyeqi	Hunan China	Camellia sinensis var. sinensis	RNA-seq	SRR10695267	12726721800	3W5-4
Jiulongpao(T0345)	T0345	Jiulongpao	Fujian China	Camellia sinensis var. sinensis	RNA-seq	SRR10695268	10748856900	3W9-6
Badong Taicha(T0346)	T0346	Badong Taicha	Hubei China	Camellia sinensis var. sinensis	RNA-seq	SRR10695269	9692686800	3W10-23
Jianbohuang 13(T0347)	T0347	Jianbohuang 13	Hunan China	Camellia sinensis var. sinensis	RNA-seq	SRR10695270	10579024200	3W10-4
Xiangbolv 2(T0348)	T0348	Xiangbolv 2	Hunan China	Camellia sinensis var. sinensis	RNA-seq	SRR10695271	8152295700	3W11-7
Yusun(T0349)	T0349	Yusun	Hunan China	Camellia sinensis var. sinensis	RNA-seq	SRR10695272	9003883800	3W2-5
53-34(T0350)	T0350	53-34	Hunan China	-	RNA-seq	SRR10695273	7480555200	3W4-3
Qianmei 701(T0351)	T0351	Qianmei 701	Guizhou China	Camellia sinensis var. sinensis	RNA-seq	SRR10695274	10686058500	3W2-19
Zhongcha 108(T0352)	T0352	Zhongcha 108	Zhejiang China	Camellia sinensis var. sinensis	RNA-seq	SRR10695275	9627045300	3W10-8
Zhangke 1(T0353)	T0353	Zhangke 1	Jiangxi China	Camellia sinensis var. sinensis	RNA-seq	SRR10695276	10884837000	3W9-16
J3-1(S0001)	S0001	J3-1	Huaxi.Guizhou China	Camellia sinensis?	GBS	CRR046454	-	GZ001
J3-2(S0002)	S0002	J3-2	Huaxi.Guizhou China	Camellia sinensis	GBS	CRR046534	-	GZ002
J3-3(S0003)	S0003	J3-3	Huaxi.Guizhou China	Camellia sinensis	GBS	CRR046614	-	GZ003
J3-4(S0004)	S0004	J3-4	Huaxi.Guizhou China	Camellia sinensis	GBS	CRR046797	-	GZ004
J7(S0005)	S0005	J7	Huaxi.Guizhou China	Camellia sinensis	GBS	CRR046847	-	GZ005
J4-5(S0006)	S0006	J4-5	Huaxi.Guizhou China	Camellia sinensis	GBS	CRR046472	-	GZ006
J4-6(S0007)	S0007	J4-6	Huaxi.Guizhou China	Camellia sinensis	GBS	CRR046482	-	GZ007
J5-2(S0008)	S0008	J5-2	Huaxi.Guizhou China	Camellia sinensis	GBS	CRR046503	-	GZ008
J4genqu(S0009)	S0009	J4genqu	Huaxi.Guizhou China	Camellia sinensis	GBS	CRR046519	-	GZ009
J9genqu(S0010)	S0010	J9genqu	Huaxi.Guizhou China	Camellia sinensis	GBS	CRR046535	-	GZ010
J9(S0011)	S0011	J9	Huaxi.Guizhou China	Camellia sinensis	GBS	CRR046546	-	GZ011
QINGSHA-1(S0012)	S0012	QINGSHA-1	Jinsha.Guizhou China	Camellia sinensis	GBS	CRR046556	-	GZ012
QINGSHA-2(S0013)	S0013	QINGSHA-2	Jinsha.Guizhou China	camellia remotiserrata?	GBS	CRR046560	-	GZ013
QINGSHA-6(S0014)	S0014	QINGSHA-6	Jinsha.Guizhou China	camellia remotiserrata?	GBS	CRR046566	-	GZ014
QINGSHA-7(S0015)	S0015	QINGSHA-7	Jinsha.Guizhou China	camellia remotiserrata?	GBS	CRR046572	-	GZ015
QINGSHA-9(S0016)	S0016	QINGSHA-9	Jinsha.Guizhou China	camellia remotiserrata?	GBS	CRR046577	-	GZ016
QINGSHA-11(S0017)	S0017	QINGSHA-11	Jinsha.Guizhou China	camellia remotiserrata?	GBS	CRR046585	-	GZ017
QINGSHA-12(S0018)	S0018	QINGSHA-12	Jinsha.Guizhou China	camellia remotiserrata?	GBS	CRR046592	-	GZ018
DY-Yuancha1(S0019)	S0019	DY-Yuancha1	Duyun.Guizhou China	Camellia sinensis	GBS	CRR046603	-	GZ019
DY-Yuancha2(S0020)	S0020	DY-Yuancha2	Duyun.Guizhou China	Camellia sinensis	GBS	CRR046615	-	GZ020
DY-Yuancha3(S0021)	S0021	DY-Yuancha3	Duyun.Guizhou China	Camellia sinensis	GBS	CRR046622	-	GZ021
DY-Yuancha4(S0022)	S0022	DY-Yuancha4	Duyun.Guizhou China	Camellia sinensis	GBS	CRR046630	-	GZ022
DY-Yuancha5(S0023)	S0023	DY-Yuancha5	Duyun.Guizhou China	Camellia sinensis	GBS	CRR046639	-	GZ023
DY-Yuancha6(S0024)	S0024	DY-Yuancha6	Duyun.Guizhou China	Camellia sinensis	GBS	CRR046648	-	GZ024
DY-Yuancha7(S0025)	S0025	DY-Yuancha7	Duyun.Guizhou China	Camellia sinensis	GBS	CRR046659	-	GZ025
DY-Yuancha8(S0026)	S0026	DY-Yuancha8	Duyun.Guizhou China	Camellia sinensis	GBS	CRR046667	-	GZ026
XINANLANMU-4(S0027)	S0027	XINANLANMU-4	Xingyi.Guizhou China	Camellia tachangensis	GBS	CRR046677	-	GZ027
XINANLANMU(S0028)	S0028	XINANLANMU	Xingyi.Guizhou China	Camellia tachangensis	GBS	CRR046686	-	GZ028
ZHENGAN2-1(S0029)	S0029	ZHENGAN2-1	zhengan.Guizhou China	Camellia sinensis	GBS	CRR046697	-	GZ029
ZHENGAN2-2(S0030)	S0030	ZHENGAN2-2	zhengan.Guizhou China	Camellia sinensis	GBS	CRR046708	-	GZ030
ZHENGAN2-3(S0031)	S0031	ZHENGAN2-3	zhengan.Guizhou China	Camellia sinensis	GBS	CRR046717	-	GZ031
ZHENGAN2-4(S0032)	S0032	ZHENGAN2-4	zhengan.Guizhou China	Camellia sinensis	GBS	CRR046726	-	GZ032
ZHENGAN2-5(S0033)	S0033	ZHENGAN2-5	Zhengan.Guizhou China	Camellia sinensis	GBS	CRR046736	-	GZ033
ZHENGAN2-6(S0034)	S0034	ZHENGAN2-6	zhengan.Guizhou China	Camellia sinensis	GBS	CRR046745	-	GZ034
ZHENGAN2-7(S0035)	S0035	ZHENGAN2-7	zhengan.Guizhou China	Camellia sinensis	GBS	CRR046756	-	GZ035
ZHENGAN1-1(S0036)	S0036	ZHENGAN1-1	zhengan.Guizhou China	camellia remotiserrata ?	GBS	CRR046764	-	GZ036
ZHENGAN1-2(S0037)	S0037	ZHENGAN1-2	zhengan.Guizhou China	camellia remotiserrata ?	GBS	CRR046774	-	GZ037
ZHENGAN1-3(S0038)	S0038	ZHENGAN1-3	zhengan.Guizhou China	camellia remotiserrata ?	GBS	CRR046776	-	GZ038
ZHENGAN2-7(S0039)	S0039	ZHENGAN2-7	zhengan.Guizhou China	Camellia sinensis	GBS	CRR046807	-	GZ039
ZHENGAN2-8(S0040)	S0040	ZHENGAN2-8	zhengan.Guizhou China	Camellia sinensis	GBS	CRR046828	-	GZ040
ZHENGAN2-9(S0041)	S0041	ZHENGAN2-9	zhengan.Guizhou China	Camellia sinensis	GBS	CRR046829	-	GZ041
ZHENGAN2-35(S0042)	S0042	ZHENGAN2-35	zhengan.Guizhou China	Camellia sinensis	GBS	CRR046830	-	GZ042
ZHENGAN2-41(S0043)	S0043	ZHENGAN2-41	zhengan.Guizhou China	Camellia sinensis	GBS	CRR046831	-	GZ043
ZHENGAN2-42(S0044)	S0044	ZHENGAN2-42	zhengan.Guizhou China	Camellia sinensis	GBS	CRR046832	-	GZ044
ZHENGAN2-45(S0045)	S0045	ZHENGAN2-45	zhengan.Guizhou China	Camellia sinensis	GBS	CRR046833	-	GZ045
XINGREN-3(S0046)	S0046	XINGREN-3	Xingren.Guizhou China	Camellia tachangensis ?	GBS	CRR046834	-	GZ046
XINGREN-4(S0047)	S0047	XINGREN-4	Xingren.Guizhou China	Camellia tachangensis ?	GBS	CRR046835	-	GZ047
XINGREN-5(S0048)	S0048	XINGREN-5	Xingren.Guizhou China	Camellia tachangensis ?	GBS	CRR046836	-	GZ048
SD-Yuancha1(S0049)	S0049	SD-Yuancha1	Sandu.Guizhou China	Camellia sinensis	GBS	CRR046837	-	GZ049
SD-Yuancha2(S0050)	S0050	SD-Yuancha2	Sandu.Guizhou China	Camellia sinensis	GBS	CRR046838	-	GZ050
SD-Yuancha3(S0051)	S0051	SD-Yuancha3	Sandu.Guizhou China	Camellia sinensis	GBS	CRR046839	-	GZ051
SD-Yuancha4(S0052)	S0052	SD-Yuancha4	Sandu.Guizhou China	Camellia sinensis	GBS	CRR046840	-	GZ052
SD-Yuancha5(S0053)	S0053	SD-Yuancha5	Sandu.Guizhou China	Camellia sinensis	GBS	CRR046841	-	GZ053
SD-Yuancha6(S0054)	S0054	SD-Yuancha6	Sandu.Guizhou China	Camellia sinensis	GBS	CRR046842	-	GZ054
SD-Yuancha7(S0055)	S0055	SD-Yuancha7	Sandu.Guizhou China	Camellia sinensis	GBS	CRR046843	-	GZ055
QINGTANG-2(N139-2)(S0056)	S0056	QINGTANG-2(N139-2)	Duyun.Guizhou China	Camellia sinensis	GBS	CRR046844	-	GZ056
QINGTANGSHISHENG2-9(S0057)	S0057	QINGTANGSHISHENG2-9	Duyun.Guizhou China	Camellia sinensis	GBS	CRR046845	-	GZ057
QINGTANG-4(S0058)	S0058	QINGTANG-4	Duyun.Guizhou China	Camellia sinensis	GBS	CRR046846	-	GZ058
QINGTANG-5(S0059)	S0059	QINGTANG-5	Duyun.Guizhou China	Camellia sinensis	GBS	CRR046848	-	GZ059
QINGTANG-7(S0060)	S0060	QINGTANG-7	Duyun.Guizhou China	Camellia sinensis	GBS	CRR046849	-	GZ060
SD-Yuancha8(S0061)	S0061	SD-Yuancha8	Sandu.Guizhou China	Camellia sinensis	GBS	CRR046850	-	GZ061
WC-Jiacha-1(S0062)	S0062	WC-Jiacha-1	Wuchuan.Guizhou China	Camellia sinensis	GBS	CRR046851	-	GZ062
WC-Jiacha-3(S0063)	S0063	WC-Jiacha-3	Wuchuan.Guizhou China	Camellia sinensis	GBS	CRR046852	-	GZ063
DAOZHEN2-1(S0064)	S0064	DAOZHEN2-1	Daozhen.Guizhou China	Camellia sinensis	GBS	CRR046853	-	GZ064
DAOZHEN2-3(S0065)	S0065	DAOZHEN2-3	Daozhen.Guizhou China	Camellia sinensis	GBS	CRR046854	-	GZ065
DAOZHEN2-4(S0066)	S0066	DAOZHEN2-4	Daozhen.Guizhou China	Camellia sinensis	GBS	CRR046855	-	GZ066
DAOZHEN2-5(S0067)	S0067	DAOZHEN2-5	Daozhen.Guizhou China	Camellia sinensis	GBS	CRR046856	-	GZ067
DAOZHEN2-10(S0068)	S0068	DAOZHEN2-10	Daozhen.Guizhou China	camellia remotiserrata?	GBS	CRR046857	-	GZ068
DZH-Jiacha-9(S0069)	S0069	DZH-Jiacha-9	Daozhen.Guizhou China	Camellia sinensis	GBS	CRR046858	-	GZ069
XINGYILANMUQING-1(S0070)	S0070	XINGYILANMUQING-1	Xingyi.Guizhou China	Camellia taliensis	GBS	CRR046859	-	GZ070
DAOZHEN1-2(S0071)	S0071	DAOZHEN1-2	Daozhen.Guizhou China	Camellia sinensis	GBS	CRR046860	-	GZ071
DAOZHEN1-3(S0072)	S0072	DAOZHEN1-3	Daozhen.Guizhou China	camellia remotiserrata ?	GBS	CRR046861	-	GZ072
PUANBANPO3-6(S0073)	S0073	PUANBANPO3-6	Puan.Guizhou China	Camellia tachangensis	GBS	CRR046862	-	GZ073
PUANBANPO2-11(S0074)	S0074	PUANBANPO2-11	Puan.Guizhou China	Camellia tachangensis	GBS	CRR046863	-	GZ074
PUANBANPO-32(S0075)	S0075	PUANBANPO-32	Puan.Guizhou China	Camellia tachangensis	GBS	CRR046864	-	GZ075
PUANBANPO-43(S0076)	S0076	PUANBANPO-43	Puan.Guizhou China	Camellia tachangensis	GBS	CRR046865	-	GZ076
PUANBANP1-73(S0077)	S0077	PUANBANP1-73	Puan.Guizhou China	Camellia tachangensis	GBS	CRR046455	-	GZ077
PUANBANP1-76(S0078)	S0078	PUANBANP1-76	Puan.Guizhou China	Camellia tachangensis	GBS	CRR046456	-	GZ078
PUANBANP1-81(S0079)	S0079	PUANBANP1-81	Puan.Guizhou China	Camellia tachangensis	GBS	CRR046457	-	GZ079
PUANBANP1-87(S0080)	S0080	PUANBANP1-87	Puan.Guizhou China	Camellia tachangensis	GBS	CRR046458	-	GZ080
SH5-13(N271-1)(S0081)	S0081	SH5-13(N271-1)	Wuchuan.Guizhou China	camellia remotiserrata?	GBS	CRR046459	-	GZ081
SH5-1(S0082)	S0082	SH5-1	Wuchuan.Guizhou China	camellia remotiserrata	GBS	CRR046460	-	GZ082
SH5-14(S0083)	S0083	SH5-14	Wuchuan.Guizhou China	camellia remotiserrata	GBS	CRR046461	-	GZ083
SH5-2(N274-1)(S0084)	S0084	SH5-2(N274-1)	Wuchuan.Guizhou China	camellia remotiserrata	GBS	CRR046462	-	GZ084
SH5-4(S0085)	S0085	SH5-4	Wuchuan.Guizhou China	camellia remotiserrata	GBS	CRR046463	-	GZ085
SH5-6(S0086)	S0086	SH5-6	Wuchuan.Guizhou China	camellia remotiserrata?	GBS	CRR046464	-	GZ086
SH5-7(S0087)	S0087	SH5-7	Wuchuan.Guizhou China	camellia remotiserrata	GBS	CRR046465	-	GZ087
SH5-18(S0088)	S0088	SH5-18	Wuchuan.Guizhou China	camellia remotiserrata	GBS	CRR046466	-	GZ088
SH5-21(S0089)	S0089	SH5-21	Wuchuan.Guizhou China	camellia remotiserrata	GBS	CRR046467	-	GZ089
SH5-9(S0090)	S0090	SH5-9	Wuchuan.Guizhou China	camellia remotiserrata	GBS	CRR046468	-	GZ090
SH5-23(S0091)	S0091	SH5-23	Wuchuan.Guizhou China	camellia remotiserrata	GBS	CRR046469	-	GZ091
SH5-24(S0092)	S0092	SH5-24	Wuchuan.Guizhou China	camellia remotiserrata	GBS	CRR046470	-	GZ092
D217-6(S0093)	S0093	D217-6	Wuchuan.Guizhou China	camellia remotiserrata	GBS	CRR046471	-	GZ093
D21-5(S0094)	S0094	D21-5	Wuchuan.Guizhou China	camellia remotiserrata	GBS	CRR046473	-	GZ094
D21-3(S0095)	S0095	D21-3	Wuchuan.Guizhou China	camellia remotiserrata	GBS	CRR046474	-	GZ095
D21-1(S0096)	S0096	D21-1	Wuchuan.Guizhou China	camellia remotiserrata	GBS	CRR046475	-	GZ096
D27-1(S0097)	S0097	D27-1	Wuchuan.Guizhou China	camellia remotiserrata	GBS	CRR046476	-	GZ097
D21-11(S0098)	S0098	D21-11	Wuchuan.Guizhou China	camellia remotiserrata	GBS	CRR046477	-	GZ098
AN-G2(S0099)	S0099	AN-G2	Huaxi.Guizhou China	Camellia sinensis	GBS	CRR046478	-	GZ099
XINGLAN(N311)(S0100)	S0100	XINGLAN(N311)	Xingyi.Guizhou China	Camellia tachangensis	GBS	CRR046479	-	GZ100
AN-G3(S0101)	S0101	AN-G3	Huaxi.Guizhou China	Camellia sinensis	GBS	CRR046480	-	GZ101
AN-G4(S0102)	S0102	AN-G4	Huaxi.Guizhou China	Camellia sinensis	GBS	CRR046481	-	GZ102
AN-G5(S0103)	S0103	AN-G5	Huaxi.Guizhou China	Camellia sinensis	GBS	CRR046483	-	GZ103
AN-G6(S0104)	S0104	AN-G6	Huaxi.Guizhou China	Camellia sinensis	GBS	CRR046484	-	GZ104
AN-G7(S0105)	S0105	AN-G7	Huaxi.Guizhou China	Camellia sinensis	GBS	CRR046485	-	GZ105
AN-G8(S0106)	S0106	AN-G8	Huaxi.Guizhou China	Camellia sinensis	GBS	CRR046486	-	GZ106
AN-G9(S0107)	S0107	AN-G9	Huaxi.Guizhou China	Camellia sinensis	GBS	CRR046487	-	GZ107
AN-G10(S0108)	S0108	AN-G10	Huaxi.Guizhou China	Camellia sinensis	GBS	CRR046488	-	GZ108
DUQING5-1(S0109)	S0109	DUQING5-1	Duyun.Guizhou China	Camellia sinensis	GBS	CRR046489	-	GZ109
DUQING5-2(S0110)	S0110	DUQING5-2	Duyun.Guizhou China	Camellia sinensis	GBS	CRR046490	-	GZ110
DUQING3-1(S0111)	S0111	DUQING3-1	Duyun.Guizhou China	Camellia sinensis	GBS	CRR046491	-	GZ111
DUQING7(S0112)	S0112	DUQING7	Duyun.Guizhou China	Camellia sinensis	GBS	CRR046492	-	GZ112
SD-Yuancha9(S0113)	S0113	SD-Yuancha9	Sandu.Guizhou China	Camellia sinensis	GBS	CRR046493	-	GZ113
DUQING-1(S0114)	S0114	DUQING-1	Duyun.Guizhou China	Camellia sinensis	GBS	CRR046494	-	GZ114
SD-Yuancha10(S0115)	S0115	SD-Yuancha10	Sandu.Guizhou China	Camellia sinensis	GBS	CRR046495	-	GZ115
SD-Yuancha11(S0116)	S0116	SD-Yuancha11	Sandu.Guizhou China	Camellia sinensis	GBS	CRR046496	-	GZ116
YX2)-1(S0117)	S0117	YX2)-1	Guiding.Guizhou China	Camellia tachangensis	GBS	CRR046497	-	GZ117
GD-3(S0118)	S0118	GD-3	Guiding.Guizhou China	Camellia tachangensis	GBS	CRR046498	-	GZ118
GD-7(S0119)	S0119	GD-7	Guiding.Guizhou China	Camellia tachangensis	GBS	CRR046499	-	GZ119
GD-4(S0120)	S0120	GD-4	Guiding.Guizhou China	Camellia tachangensis	GBS	CRR046500	-	GZ120
GD-8(S0121)	S0121	GD-8	Guiding.Guizhou China	Camellia tachangensis ?	GBS	CRR046501	-	GZ121
GD-9(S0122)	S0122	GD-9	Guiding.Guizhou China	Camellia tachangensis	GBS	CRR046502	-	GZ122
GD-13(S0123)	S0123	GD-13	Guiding.Guizhou China	Camellia tachangensis	GBS	CRR046504	-	GZ123
GD-15(S0124)	S0124	GD-15	Guiding.Guizhou China	Camellia tachangensis	GBS	CRR046505	-	GZ124
GDG-17(S0125)	S0125	GDG-17	Guiding.Guizhou China	Camellia tachangensis	GBS	CRR046506	-	GZ125
GD-19(S0126)	S0126	GD-19	Guiding.Guizhou China	Camellia tachangensis	GBS	CRR046507	-	GZ126
GD-20(S0127)	S0127	GD-20	Guiding.Guizhou China	Camellia tachangensis	GBS	CRR046508	-	GZ127
GD-21(S0128)	S0128	GD-21	Guiding.Guizhou China	Camellia tachangensis	GBS	CRR046509	-	GZ128
GD-31(S0129)	S0129	GD-31	Guiding.Guizhou China	Camellia tachangensis	GBS	CRR046510	-	GZ129
GD-52(S0130)	S0130	GD-52	Guiding.Guizhou China	Camellia tachangensis	GBS	CRR046511	-	GZ130
YJ-Jiacha6(S0131)	S0131	YJ-Jiacha6	Yinjiang.Guizhou China	Camellia sinensis	GBS	CRR046512	-	GZ131
YJ-Jiacha8(S0132)	S0132	YJ-Jiacha8	Yinjiang.Guizhou China	Camellia sinensis	GBS	CRR046513	-	GZ132
YJ-Jiacha11(S0133)	S0133	YJ-Jiacha11	Yinjiang.Guizhou China	Camellia sinensis	GBS	CRR046514	-	GZ133
YJ-Jiacha12(S0134)	S0134	YJ-Jiacha12	Yinjiang.Guizhou China	Camellia sinensis	GBS	CRR046515	-	GZ134
DEJIANG-GONGLIN(S0135)	S0135	DEJIANG-GONGLIN	Dejiang.Guizhou China	Camellia sinensis	GBS	CRR046516	-	GZ135
YJ-Jiacha1(S0136)	S0136	YJ-Jiacha1	Yinjiang.Guizhou China	Camellia sinensis	GBS	CRR046517	-	GZ136
YJ-Jiacha2(S0137)	S0137	YJ-Jiacha2	Yinjiang.Guizhou China	Camellia sinensis	GBS	CRR046518	-	GZ137
YJ-Jiacha3(S0138)	S0138	YJ-Jiacha3	Yinjiang.Guizhou China	Camellia sinensis	GBS	CRR046520	-	GZ138
YJ-Jiacha4(S0139)	S0139	YJ-Jiacha4	Yinjiang.Guizhou China	Camellia sinensis	GBS	CRR046521	-	GZ139
YJ-Jiacha5(S0140)	S0140	YJ-Jiacha5	Yinjiang.Guizhou China	Camellia sinensis	GBS	CRR046522	-	GZ140
YJ-Jiacha6(S0141)	S0141	YJ-Jiacha6	Yinjiang.Guizhou China	Camellia sinensis	GBS	CRR046523	-	GZ141
YJ-Jiacha9(S0142)	S0142	YJ-Jiacha9	Yinjiang.Guizhou China	Camellia sinensis	GBS	CRR046524	-	GZ142
TL-1BANMUSHU-9(S0143)	S0143	TL-1BANMUSHU-9	Yinjiang.Guizhou China	Camellia sinensis	GBS	CRR046525	-	GZ143
YJ-Jiacha10(S0144)	S0144	YJ-Jiacha10	Yinjiang.Guizhou China	Camellia sinensis	GBS	CRR046526	-	GZ144
YJ-Jiacha13(S0145)	S0145	YJ-Jiacha13	Yinjiang.Guizhou China	Camellia sinensis	GBS	CRR046527	-	GZ145
SANHE-YI(S0146)	S0146	SANHE-YI	Zhenfeng.Guizhou China	Camellia taliensis	GBS	CRR046528	-	GZ146
GUANLINNEN-1(S0147)	S0147	GUANLINNEN-1	Dejiang.Guizhou China	Camellia sinensis	GBS	CRR046529	-	GZ147
YZ-4(S0148)	S0148	YZ-4	Guiding.Guizhou China	Camellia tachangensis ?	GBS	CRR046530	-	GZ148
YZ-2(S0149)	S0149	YZ-2	Guiding.Guizhou China	Camellia sinensis	GBS	CRR046531	-	GZ149
XT1(S0150)	S0150	XT1	Wuchuan.Guizhou China	Camellia sinensis	GBS	CRR046532	-	GZ150
DZJC6(S0151)	S0151	DZJC6	Wuchuan.Guizhou China	Camellia sinensis	GBS	CRR046533	-	GZ151
DZJC4(S0152)	S0152	DZJC4	Wuchuan.Guizhou China	Camellia sinensis	GBS	CRR046536	-	GZ152
DZJC2(S0153)	S0153	DZJC2	Wuchuan.Guizhou China	Camellia sinensis	GBS	CRR046537	-	GZ153
ZHENGAN1-1(S0154)	S0154	ZHENGAN1-1	zhengan.Guizhou China	Camellia sinensis ?	GBS	CRR046538	-	GZ154
ZHENGAN1-2(S0155)	S0155	ZHENGAN1-2	zhengan.Guizhou China	camellia remotiserrata	GBS	CRR046539	-	GZ155
ZHENGAN2(S0156)	S0156	ZHENGAN2	zhengan.Guizhou China	Camellia sinensis	GBS	CRR046540	-	GZ156
QING4(S0157)	S0157	QING4	Duyun.Guizhou China	Camellia sinensis	GBS	CRR046541	-	GZ157
DAO1-5(S0158)	S0158	DAO1-5	DaozhenGuizhou China	Camellia sinensis	GBS	CRR046542	-	GZ158
DZ2(S0159)	S0159	DZ2	Wuchuan.Guizhou China	camellia remotiserrata	GBS	CRR046543	-	GZ159
SH1-1(N469)(S0160)	S0160	SH1-1(N469)	Wuchuan.Guizhou China	camellia remotiserrata	GBS	CRR046544	-	GZ160
SH1-1(N469-1)(S0161)	S0161	SH1-1(N469-1)	Wuchuan.Guizhou China	camellia remotiserrata	GBS	CRR046545	-	GZ161
SH2(S0162)	S0162	SH2	Wuchuan.Guizhou China	camellia remotiserrata	GBS	CRR046547	-	GZ162
SH3(S0163)	S0163	SH3	Wuchuan.Guizhou China	camellia remotiserrata	GBS	CRR046548	-	GZ163
SH4(S0164)	S0164	SH4	Wuchuan.Guizhou China	camellia remotiserrata	GBS	CRR046549	-	GZ164
SH1-2(S0165)	S0165	SH1-2	Wuchuan.Guizhou China	camellia remotiserrata	GBS	CRR046550	-	GZ165
DZ2(S0166)	S0166	DZ2	Wuchuan.Guizhou China	camellia remotiserrata	GBS	CRR046551	-	GZ166
DZJC5(S0167)	S0167	DZJC5	Wuchuan.Guizhou China	camellia remotiserrata	GBS	CRR046552	-	GZ167
A-Gongcha(S0168)	S0168	A-Gongcha	Huaxi.Guizhou China	Camellia sinensis	GBS	CRR046553	-	GZ168
DUOLAO(S0169)	S0169	DUOLAO	Puding.Guizhou China	Camellia sinensis	GBS	CRR046554	-	GZ169
PUBAI-3YI(S0170)	S0170	PUBAI-3YI	Puan.Guizhou China	Camellia tachangensis	GBS	CRR046555	-	GZ170
PUBAI-8YI(S0171)	S0171	PUBAI-8YI	Puan.Guizhou China	Camellia tachangensis	GBS	CRR046557	-	GZ171
PUBAI10(S0172)	S0172	PUBAI10	Puan.Guizhou China	Camellia tachangensis	GBS	CRR046558	-	GZ172
YI-1(S0173)	S0173	YI-1	Guiding.Guizhou China	Camellia tachangensis	GBS	CRR046559	-	GZ173
SANHE-8(S0174)	S0174	SANHE-8	Zhenfeng.Guizhou China	Camellia sinensis ?	GBS	CRR046561	-	GZ174
SANHE-9(S0175)	S0175	SANHE-9	Zhenfeng.Guizhou China	Camellia sinensis ?	GBS	CRR046562	-	GZ175
SANHE-10(S0176)	S0176	SANHE-10	Zhenfeng.Guizhou China	Camellia tachangensis	GBS	CRR046563	-	GZ176
SANHE(DNA99)(S0177)	S0177	SANHE(DNA99)	Zhenfeng.Guizhou China	Camellia tachangensis?	GBS	CRR046564	-	GZ177
SANHE7-2(S0178)	S0178	SANHE7-2	Zhenfeng.Guizhou China	Camellia sinensis	GBS	CRR046565	-	GZ178
SANHE-1(S0179)	S0179	SANHE-1	Zhenfeng.Guizhou China	Camellia sinensis	GBS	CRR046567	-	GZ179
SANHE-2(S0180)	S0180	SANHE-2	Zhenfeng.Guizhou China	Camellia tachangensis	GBS	CRR046568	-	GZ180
SANHE7-3(S0181)	S0181	SANHE7-3	Zhenfeng.Guizhou China	Camellia sinensis	GBS	CRR046569	-	GZ181
SANHE-ZISEBIAN(S0182)	S0182	SANHE-ZISEBIAN	Zhenfeng.Guizhou China	Camellia tachangensis	GBS	CRR046570	-	GZ182
SANHE-7(S0183)	S0183	SANHE-7	Zhenfeng.Guizhou China	Camellia tachangensis	GBS	CRR046571	-	GZ183
SANHE-9(S0184)	S0184	SANHE-9	Zhenfeng.Guizhou China	Camellia tachangensis	GBS	CRR046573	-	GZ184
SANHE-12(S0185)	S0185	SANHE-12	Zhenfeng.Guizhou China	Camellia tachangensis	GBS	CRR046574	-	GZ185
SANHE9ZA-2(S0186)	S0186	SANHE9ZA-2	Zhenfeng.Guizhou China	Camellia sinensis	GBS	CRR046575	-	GZ186
GUANLIN-1(YI)(S0187)	S0187	GUANLIN-1(YI)	Dejiang.Guizhou China	Camellia sinensis	GBS	CRR046576	-	GZ187
GUANLIN-3(S0188)	S0188	GUANLIN-3	Dejiang.Guizhou China	Camellia sinensis	GBS	CRR046578	-	GZ188
GUANLIN-8(S0189)	S0189	GUANLIN-8	Dejiang.Guizhou China	Camellia sinensis	GBS	CRR046579	-	GZ189
GUANLIN-12(S0190)	S0190	GUANLIN-12	Dejiang.Guizhou China	Camellia sinensis	GBS	CRR046580	-	GZ190
DW-DAIDING(N542)(S0191)	S0191	DW-DAIDING(N542)	Xingyi.Guizhou China	Camellia sinensis	GBS	CRR046581	-	GZ191
DAW0-6(S0192)	S0192	DAW0-6	Xingyi.Guizhou China	Camellia sinensis	GBS	CRR046582	-	GZ192
DW-DAIDING(N545)(S0193)	S0193	DW-DAIDING(N545)	Xingyi.Guizhou China	Camellia sinensis	GBS	CRR046583	-	GZ193
DAWO5-2(S0194)	S0194	DAWO5-2	Xingyi.Guizhou China	Camellia sinensis	GBS	CRR046584	-	GZ194
GUANLINGXIAOYE(S0195)	S0195	GUANLINGXIAOYE	Guanling.Guizhou China	Camellia sinensis	GBS	CRR046586	-	GZ195
GU20(S0196)	S0196	GU20	Xingyi.Guizhou China	Camellia tachangensis	GBS	CRR046587	-	GZ196
GU2(S0197)	S0197	GU2	Xingyi.Guizhou China	Camellia sinensis	GBS	CRR046588	-	GZ197
GU3(S0198)	S0198	GU3	Xingyi.Guizhou China	Camellia tachangensis	GBS	CRR046589	-	GZ198
GU5(S0199)	S0199	GU5	Xingyi.Guizhou China	Camellia tachangensis	GBS	CRR046590	-	GZ199
GU-DAI(S0200)	S0200	GU-DAI	Xingyi.Guizhou China	Camellia tachangensis	GBS	CRR046591	-	GZ200
GU8(S0201)	S0201	GU8	Xingyi.Guizhou China	Camellia sinensis ?	GBS	CRR046593	-	GZ201
GU22(S0202)	S0202	GU22	Xingyi.Guizhou China	Camellia sinensis ?	GBS	CRR046594	-	GZ202
GU4(S0203)	S0203	GU4	Xingyi.Guizhou China	Camellia taliensis	GBS	CRR046595	-	GZ203
GU18(S0204)	S0204	GU18	Xingyi.Guizhou China	Camellia tachangensis	GBS	CRR046596	-	GZ204
GU-DAI(N562)(S0205)	S0205	GU-DAI(N562)	Xingyi.Guizhou China	Camellia sinensis ?	GBS	CRR046597	-	GZ205
GU7(S0206)	S0206	GU7	Xingyi.Guizhou China	Camellia sinensis	GBS	CRR046598	-	GZ206
GU13(S0207)	S0207	GU13	Xingyi.Guizhou China	Camellia tachangensis	GBS	CRR046599	-	GZ207
GU-DAI(N565)(S0208)	S0208	GU-DAI(N565)	Xingyi.Guizhou China	Camellia tachangensis	GBS	CRR046600	-	GZ208
GU-DAI(N566)(S0209)	S0209	GU-DAI(N566)	Xingyi.Guizhou China	Camellia tachangensis	GBS	CRR046601	-	GZ209
GU19(S0210)	S0210	GU19	Xingyi.Guizhou China	Camellia tachangensis	GBS	CRR046602	-	GZ210
GU21(S0211)	S0211	GU21	Xingyi.Guizhou China	Camellia tachangensis	GBS	CRR046604	-	GZ211
DW-7(S0212)	S0212	DW-7	Xingyi.Guizhou China	Camellia taliensis	GBS	CRR046605	-	GZ212
DW-DAI(S0213)	S0213	DW-DAI	Xingyi.Guizhou China	Camellia sinensis	GBS	CRR046606	-	GZ213
DY-Yuancha(S0214)	S0214	DY-Yuancha	Duyun.Guizhou China	Camellia sinensis	GBS	CRR046607	-	GZ214
DW-DAIDING(574)(S0215)	S0215	DW-DAIDING(574)	Xingyi.Guizhou China	Camellia sinensis	GBS	CRR046608	-	GZ215
YUANCHA(S0216)	S0216	YUANCHA	Duyun.Guizhou China	Camellia sinensis	GBS	CRR046609	-	GZ216
SHITA-SHQ(576)(S0217)	S0217	SHITA-SHQ(576)	Shiqian.Guizhou China	Camellia sinensis	GBS	CRR046610	-	GZ217
SHITA-SHIPING1HAO(S0218)	S0218	SHITA-SHIPING1HAO	Shiqian.Guizhou China	Camellia sinensis	GBS	CRR046611	-	GZ218
SHITA-SHIPING-15(S0219)	S0219	SHITA-SHIPING-15	Shiqian.Guizhou China	Camellia sinensis	GBS	CRR046612	-	GZ219
SHITA-SHIDONG(S0220)	S0220	SHITA-SHIDONG	Shiqian.Guizhou China	Camellia sinensis	GBS	CRR046613	-	GZ220
SHITA-SHIDONG-11(S0221)	S0221	SHITA-SHIDONG-11	Shiqian.Guizhou China	Camellia sinensis	GBS	CRR046616	-	GZ221
SHITA-SHIDONG-10(S0222)	S0222	SHITA-SHIDONG-10	Shiqian.Guizhou China	Camellia sinensis	GBS	CRR046617	-	GZ222
SHITA-SHITAI-DAIDING(S0223)	S0223	SHITA-SHITAI-DAIDING	Shiqian.Guizhou China	Camellia sinensis	GBS	CRR046618	-	GZ223
SHITA-SHIDONG-9(N586-1)(S0224)	S0224	SHITA-SHIDONG-9(N586-1)	Shiqian.Guizhou China	Camellia sinensis	GBS	CRR046619	-	GZ224
SHITA-SHITAI-DAIDING(N585)(S0225)	S0225	SHITA-SHITAI-DAIDING(N585)	Shiqian.Guizhou China	Camellia sinensis	GBS	CRR046620	-	GZ225
GU11(S0226)	S0226	GU11	Xingyi.Guizhou China	Camellia tachangensis	GBS	CRR046621	-	GZ226
SHITAI-3(S0227)	S0227	SHITAI-3	Shiqian.Guizhou China	Camellia sinensis	GBS	CRR046623	-	GZ227
SHITAI-5(S0228)	S0228	SHITAI-5	Shiqian.Guizhou China	Camellia sinensis	GBS	CRR046624	-	GZ228
SHITAI-6(S0229)	S0229	SHITAI-6	Shiqian.Guizhou China	Camellia sinensis	GBS	CRR046625	-	GZ229
XINGLAN-1(S0230)	S0230	XINGLAN-1	Xingyi.Guizhou China	Camellia tachangensis	GBS	CRR046626	-	GZ230
XINGLAN-3(S0231)	S0231	XINGLAN-3	Xingyi.Guizhou China	Camellia tachangensis	GBS	CRR046627	-	GZ231
LAO-S22-1(S0232)	S0232	LAO-S22-1	Liping.Guizhou China	Camellia sinensis	GBS	CRR046628	-	GZ232
LAO-S22-2(S0233)	S0233	LAO-S22-2	Liping.Guizhou China	Camellia sinensis	GBS	CRR046629	-	GZ233
LAO-S20-1(S0234)	S0234	LAO-S20-1	Liping.Guizhou China	Camellia sinensis	GBS	CRR046631	-	GZ234
LAO-S20-2(S0235)	S0235	LAO-S20-2	Liping.Guizhou China	Camellia sinensis	GBS	CRR046632	-	GZ235
LAO-S25(S0236)	S0236	LAO-S25	Liping.Guizhou China	Camellia sinensis	GBS	CRR046633	-	GZ236
XINGLAN-5(S0237)	S0237	XINGLAN-5	Xingyi.Guizhou China	Camellia tachangensis	GBS	CRR046634	-	GZ237
LAO-S18(S0238)	S0238	LAO-S18	Liping.Guizhou China	Camellia sinensis	GBS	CRR046635	-	GZ238
LEISHAN9(S0239)	S0239	LEISHAN9	Liping.Guizhou China	Camellia sinensis	GBS	CRR046636	-	GZ239
GU1(S0240)	S0240	GU1	Xingyi.Guizhou China	Camellia tachangensis ?	GBS	CRR046637	-	GZ240
N627(S0241)	S0241	N627	Xingyi.Guizhou China	Camellia taliensis ?	GBS	CRR046638	-	GZ241
DUYUNXIAOYEYUANCHA(S0242)	S0242	DUYUNXIAOYEYUANCHA	Duyun.Guizhou China	Camellia sinensis	GBS	CRR046640	-	GZ242
DUOBEI-1(S0243)	S0243	DUOBEI-1	Puding.Guizhou China	Camellia sinensis	GBS	CRR046641	-	GZ243
DUOBEI-3(S0244)	S0244	DUOBEI-3	Puding.Guizhou China	Camellia sinensis	GBS	CRR046642	-	GZ244
PUTUO-1(S0245)	S0245	PUTUO-1	Puan.Guizhou China	Camellia tachangensis	GBS	CRR046643	-	GZ245
PUTUO-2(S0246)	S0246	PUTUO-2	Puan.Guizhou China	Camellia tachangensis	GBS	CRR046644	-	GZ246
PUTUO-3(S0247)	S0247	PUTUO-3	Puan.Guizhou China	Camellia tachangensis	GBS	CRR046645	-	GZ247
PUTUO-4(S0248)	S0248	PUTUO-4	Puan.Guizhou China	Camellia tachangensis	GBS	CRR046646	-	GZ248
PUTUO-5(S0249)	S0249	PUTUO-5	Puan.Guizhou China	Camellia tachangensis	GBS	CRR046647	-	GZ249
SANDU-LIANGFENG-1(S0250)	S0250	SANDU-LIANGFENG-1	Sandu.Guizhou China	Camellia tachangensis	GBS	CRR046649	-	GZ250
SANDU-LIANGFENG-2(S0251)	S0251	SANDU-LIANGFENG-2	Sandu.Guizhou China	Camellia tachangensis	GBS	CRR046650	-	GZ251
SANDU-LIANGFENG-3(S0252)	S0252	SANDU-LIANGFENG-3	Sandu.Guizhou China	Camellia tachangensis	GBS	CRR046651	-	GZ252
SANDU-LIANGFENG-7(S0253)	S0253	SANDU-LIANGFENG-7	Sandu.Guizhou China	Camellia tachangensis	GBS	CRR046652	-	GZ253
P19(S0254)	S0254	P19	Sandu.Guizhou China	Camellia tachangensis	GBS	CRR046653	-	GZ254
P21(S0255)	S0255	P21	Sandu.Guizhou China	Camellia tachangensis	GBS	CRR046654	-	GZ255
P25(S0256)	S0256	P25	Sandu.Guizhou China	Camellia tachangensis	GBS	CRR046655	-	GZ256
P26(S0257)	S0257	P26	Sandu.Guizhou China	Camellia tachangensis	GBS	CRR046656	-	GZ257
PUAN-DIGUA(S0258)	S0258	PUAN-DIGUA	Puan.Guizhou China	Camellia tachangensis	GBS	CRR046657	-	GZ258
PUAN-JIANGXIBO(S0259)	S0259	PUAN-JIANGXIBO	Puan.Guizhou China	Camellia tachangensis	GBS	CRR046658	-	GZ259
MO(GUIDINGNIAOWANGZHONG)(S0260)	S0260	MO(GUIDINGNIAOWANGZHONG)	Guiding.Guizhou China	Camellia sinensis	GBS	CRR046660	-	GZ260
MUCHENG30(S0261)	S0261	MUCHENG30	Shuicheng.Guizhou China	Camellia sinensis	GBS	CRR046661	-	GZ261
MUCHENG34(S0262)	S0262	MUCHENG34	Shuicheng.Guizhou China	Camellia sinensis	GBS	CRR046662	-	GZ262
MUCHENG31(S0263)	S0263	MUCHENG31	Shuicheng.Guizhou China	Camellia sinensis	GBS	CRR046663	-	GZ263
QL1(S0264)	S0264	QL1	Qinglong.Guizhou China	Camellia tachangensis	GBS	CRR046664	-	GZ264
JINSHA(S0265)	S0265	JINSHA	Jinsha.Guizhou China	camellia remotiserrata ?	GBS	CRR046665	-	GZ265
NY-SHD(S0266)	S0266	NY-SHD	Nayong.Guizhou China	Camellia tachangensis	GBS	CRR046666	-	GZ266
HUISHUIGULU201510(S0267)	S0267	HUISHUIGULU201510	Huishui.Guizhou China	Camellia sinensis	GBS	CRR046668	-	GZ267
HUISHUIBAIXIANG201510(S0268)	S0268	HUISHUIBAIXIANG201510	Huishui.Guizhou China	Camellia tachangensis?	GBS	CRR046669	-	GZ268
HUISHUIBAIXIANG201509(S0269)	S0269	HUISHUIBAIXIANG201509	Huishui.Guizhou China	Camellia tachangensis	GBS	CRR046670	-	GZ269
HUISHUIGULU201501(S0270)	S0270	HUISHUIGULU201501	Huishui.Guizhou China	Camellia sinensis	GBS	CRR046671	-	GZ270
WUCHUANHUANGDU3(S0271)	S0271	WUCHUANHUANGDU3	Wuchuan.Guizhou China	camellia remotiserrata	GBS	CRR046672	-	GZ271
HUISHUIBAIXIANG07（JIA）(S0272)	S0272	HUISHUIBAIXIANG07（JIA）	Huishui.Guizhou China	Camellia tachangensis	GBS	CRR046673	-	GZ272
HUISHUIBAIXIANG201504(S0273)	S0273	HUISHUIBAIXIANG201504	Huishui.Guizhou China	Camellia tachangensis	GBS	CRR046674	-	GZ273
HUISHUIGULU201503(S0274)	S0274	HUISHUIGULU201503	Huishui.Guizhou China	Camellia tachangensis	GBS	CRR046675	-	GZ274
HUISHUIGULU201504(S0275)	S0275	HUISHUIGULU201504	Huishui.Guizhou China	Camellia tachangensis	GBS	CRR046676	-	GZ275
HUISHUI-WEIZHI(S0276)	S0276	HUISHUI-WEIZHI	Huishui.Guizhou China	Camellia sinensis	GBS	CRR046678	-	GZ276
ZHENFENG4(S0277)	S0277	ZHENFENG4	Zhenfeng.Guizhou China	Camellia sinensis	GBS	CRR046679	-	GZ277
YANHE2333(S0278)	S0278	YANHE2333	Yanhe.Guizhou China	Camellia sinensis	GBS	CRR046680	-	GZ278
YANHE691(S0279)	S0279	YANHE691	Yanhe.Guizhou China	Camellia sinensis	GBS	CRR046681	-	GZ279
YANHE700(S0280)	S0280	YANHE700	Yanhe.Guizhou China	Camellia sinensis	GBS	CRR046682	-	GZ280
YANHE00962(S0281)	S0281	YANHE00962	Yanhe.Guizhou China	camellia remotiserrata	GBS	CRR046683	-	GZ281
YANHE3047(S0282)	S0282	YANHE3047	Yanhe.Guizhou China	Camellia sinensis	GBS	CRR046684	-	GZ282
YANHE1125(S0283)	S0283	YANHE1125	Yanhe.Guizhou China	Camellia sinensis	GBS	CRR046685	-	GZ283
YANHE05(S0284)	S0284	YANHE05	Yanhe.Guizhou China	Camellia sinensis	GBS	CRR046687	-	GZ284
YANHE0001(S0285)	S0285	YANHE0001	Yanhe.Guizhou China	Camellia sinensis	GBS	CRR046688	-	GZ285
MUCHENG32(S0286)	S0286	MUCHENG32	Shuicheng.Guizhou China	Camellia sinensis	GBS	CRR046689	-	GZ286
LIUZHI1(S0287)	S0287	LIUZHI1	Liuzhi.Guizhou China	Camellia sinensis	GBS	CRR046690	-	GZ287
SHAZI4-2015(S0288)	S0288	SHAZI4-2015	Qinglong.Guizhou China	Camellia sinensis	GBS	CRR046691	-	GZ288
YANHE1053(S0289)	S0289	YANHE1053	Yanhe.Guizhou China	Camellia sinensis	GBS	CRR046692	-	GZ289
YANHE01191(S0290)	S0290	YANHE01191	Yanhe.Guizhou China	Camellia sinensis	GBS	CRR046693	-	GZ290
YANHE1487(S0291)	S0291	YANHE1487	Yanhe.Guizhou China	Camellia sinensis	GBS	CRR046694	-	GZ291
YANHE1179(S0292)	S0292	YANHE1179	Yanhe.Guizhou China	Camellia sinensis	GBS	CRR046695	-	GZ292
YANHE1128(S0293)	S0293	YANHE1128	Yanhe.Guizhou China	Camellia sinensis	GBS	CRR046696	-	GZ293
HUISHUININGWANG-1(S0294)	S0294	HUISHUININGWANG-1	Huishui.Guizhou China	Camellia tachangensis	GBS	CRR046698	-	GZ294
HUISHUININGWANG-2(S0295)	S0295	HUISHUININGWANG-2	Huishui.Guizhou China	Camellia sinensis	GBS	CRR046699	-	GZ295
HUISHUIMENGJIANG(S0296)	S0296	HUISHUIMENGJIANG	Huishui.Guizhou China	Camellia tachangensis	GBS	CRR046700	-	GZ296
YANHE1095(S0297)	S0297	YANHE1095	Yanhe.Guizhou China	Camellia sinensis	GBS	CRR046701	-	GZ297
TONGZIDA6(S0298)	S0298	TONGZIDA6	Tongzi.Guizhou China	camellia tachangensis	GBS	CRR046702	-	GZ298
YANHE668(S0299)	S0299	YANHE668	Yanhe.Guizhou China	Camellia sinensis	GBS	CRR046703	-	GZ299
TONGZIDA5(S0300)	S0300	TONGZIDA5	Tongzi.Guizhou China	camellia tachangensis	GBS	CRR046704	-	GZ300
TONGZIDA2(S0301)	S0301	TONGZIDA2	Tongzi.Guizhou China	camellia tachangensis	GBS	CRR046705	-	GZ301
TONGZIDA4(S0302)	S0302	TONGZIDA4	Tongzi.Guizhou China	camellia remotiserrata	GBS	CRR046706	-	GZ302
YANHE1181(S0303)	S0303	YANHE1181	Yanhe.Guizhou China	Camellia sinensis	GBS	CRR046707	-	GZ303
LANGDAI-xiaoye(S0304)	S0304	LANGDAI-xiaoye	Liuzhi.Guizhou China	Camellia sinensis	GBS	CRR046709	-	GZ304
WUCHUANHUANGDU-1(S0305)	S0305	WUCHUANHUANGDU-1	Wuchuan.Guizhou China	camellia remotiserrata?	GBS	CRR046710	-	GZ305
YANHE00993(S0306)	S0306	YANHE00993	Yanhe.Guizhou China	Camellia sinensis	GBS	CRR046711	-	GZ306
GUANLING-xiaoye(S0307)	S0307	GUANLING-xiaoye	Guanling.Guizhou China	Camellia sinensis	GBS	CRR046712	-	GZ307
CSH-HTP201509(S0308)	S0308	CSH-HTP201509	ChishuiCounty.Guizhou China	camellia remotiserrata	GBS	CRR046713	-	GZ308
HUISHUININGWANG201501(S0309)	S0309	HUISHUININGWANG201501	Huishui.Guizhou China	Camellia tachangensis	GBS	CRR046714	-	GZ309
RH-Xy-wd(S0310)	S0310	RH-Xy-wd	Renhuai.Guizhou China	Camellia sinensis	GBS	CRR046715	-	GZ310
SYQS D(S0311)	S0311	SYQS D	Qinglong.Guizhou China	Camellia tachangensis	GBS	CRR046716	-	GZ311
SHAZIC(S0312)	S0312	SHAZIC	Qinglong.Guizhou China	Camellia sinensis	GBS	CRR046718	-	GZ312
MUCHENG162(S0313)	S0313	MUCHENG162	Shuicheng.Guizhou China	Camellia sinensis	GBS	CRR046719	-	GZ313
ZHIJIN-YMB201501(S0314)	S0314	ZHIJIN-YMB201501	Zhijin.Guizhou China	Camellia sinensis	GBS	CRR046720	-	GZ314
SHAZI-C(S0315)	S0315	SHAZI-C	Qinglong.Guizhou China	Camellia sinensis	GBS	CRR046721	-	GZ315
TONGYAN1149(S0316)	S0316	TONGYAN1149	Yanhe.Guizhou China	Camellia tachangensis	GBS	CRR046722	-	GZ316
TONGYAN667(S0317)	S0317	TONGYAN667	Yanhe.Guizhou China	Camellia sinensis	GBS	CRR046723	-	GZ317
XISHUI-10yue(S0318)	S0318	XISHUI-10yue	Xishui.Guizhou China	Camellia sinensis	GBS	CRR046724	-	GZ318
XISHUI-6yue(S0319)	S0319	XISHUI-6yue	Xishui.Guizhou China	camellia remotiserrata Zhang	GBS	CRR046725	-	GZ319
JINSHA-YCZ-MLZ(S0320)	S0320	JINSHA-YCZ-MLZ	Jinsha.Guizhou China	camellia remotiserrata Zhang	GBS	CRR046727	-	GZ320
HUISHUI-baixiang201506.05(S0321)	S0321	HUISHUI-baixiang201506.05	Huishui.Guizhou China	Camellia tachangensis	GBS	CRR046728	-	GZ321
ZHIJIN-YMZBYJX(S0322)	S0322	ZHIJIN-YMZBYJX	Zhijin.Guizhou China	Camellia sinensis	GBS	CRR046729	-	GZ322
WUCHUAN(S0323)	S0323	WUCHUAN	Wuchuan.Guizhou China	Camellia tachangensis	GBS	CRR046730	-	GZ323
WUCHUAN-(S0324)	S0324	WUCHUAN-	Wuchuan.Guizhou China	camellia remotiserrata?	GBS	CRR046731	-	GZ324
JINSHA-YCZ201504(S0325)	S0325	JINSHA-YCZ201504	Jinsha.Guizhou China	camellia remotiserrata?	GBS	CRR046732	-	GZ325
JINSHA-GH5313(S0326)	S0326	JINSHA-GH5313	Jinsha.Guizhou China	camellia remotiserrata?	GBS	CRR046733	-	GZ326
XSH-SL201507(S0327)	S0327	XSH-SL201507	Xishui.Guizhou China	Camellia sinensis	GBS	CRR046734	-	GZ327
ZJZB201505(S0328)	S0328	ZJZB201505	Zhijin.Guizhou China	Camellia sinensis	GBS	CRR046735	-	GZ328
CSH-WTX201505(S0329)	S0329	CSH-WTX201505	ChishuiCounty.Guizhou China	Camellia sinensis	GBS	CRR046737	-	GZ329
RH-Xy-201505(S0330)	S0330	RH-Xy-201505	Renhuai.Guizhou China	camellia remotiserrata	GBS	CRR046738	-	GZ330
Daozhen-LL2(S0331)	S0331	Daozhen-LL2	Daozhen.Guizhou China	camellia remotiserrata	GBS	CRR046739	-	GZ331
DZ4(SBSH)(S0332)	S0332	DZ4(SBSH)	Wuchuan.Guizhou China	camellia remotiserrata	GBS	CRR046740	-	GZ332
DZ6(S0333)	S0333	DZ6	Wuchuan.Guizhou China	Camellia tachangensis	GBS	CRR046741	-	GZ333
JINSHA-GH201506-2(S0334)	S0334	JINSHA-GH201506-2	Jinsha.Guizhou China	Camellia tachangensis	GBS	CRR046742	-	GZ334
XSH-SL-9se(S0335)	S0335	XSH-SL-9se	Xishui.Guizhou China	Camellia sinensis	GBS	CRR046743	-	GZ335
RH-XT-SH(S0336)	S0336	RH-XT-SH	Renhuai.Guizhou China	Camellia sinensis	GBS	CRR046744	-	GZ336
SANHE(98)(S0337)	S0337	SANHE(98)	Zhenfeng.Guizhou China	Camellia sinensis	GBS	CRR046746	-	GZ337
JS-YC201503(S0338)	S0338	JS-YC201503	Jinsha.Guizhou China	Camellia sinensis	GBS	CRR046747	-	GZ338
ZJZB-YJY(S0339)	S0339	ZJZB-YJY	Zhijin.Guizhou China	Camellia sinensis	GBS	CRR046748	-	GZ339
CSHMCB201509(S0340)	S0340	CSHMCB201509	Chishui.Guizhou China	Camellia sinensis	GBS	CRR046749	-	GZ340
XISHUI-SW(S0341)	S0341	XISHUI-SW	Xishui.Guizhou China	camellia remotiserrata	GBS	CRR046750	-	GZ341
TY01041(S0342)	S0342	TY01041	Yanhe.Guizhou China	Camellia sinensis	GBS	CRR046751	-	GZ342
TY08(S0343)	S0343	TY08	Yanhe.Guizhou China	Camellia sinensis	GBS	CRR046752	-	GZ343
TZ-B1(S0344)	S0344	TZ-B1	Tongzi.Guizhou China	camellia remotiserrata	GBS	CRR046753	-	GZ344
TZ-chongcha(S0345)	S0345	TZ-chongcha	Tongzi.Guizhou China	Camellia sinensis	GBS	CRR046754	-	GZ345
TY00011(S0346)	S0346	TY00011	Yanhe.Guizhou China	Camellia sinensis	GBS	CRR046755	-	GZ346
JINSHA-GH201510(S0347)	S0347	JINSHA-GH201510	Jinsha.Guizhou China	camellia remotiserrata Zhang	GBS	CRR046757	-	GZ347
Daozhen-LL3(S0348)	S0348	Daozhen-LL3	Daozhen.Guizhou China	Camellia sinensis	GBS	CRR046758	-	GZ348
MUCHENG29(S0349)	S0349	MUCHENG29	Shuicheng.Guizhou China	Camellia sinensis	GBS	CRR046759	-	GZ349
MUCHENG33(S0350)	S0350	MUCHENG33	Shuicheng.Guizhou China	Camellia sinensis	GBS	CRR046760	-	GZ350
LIUZHI2(S0351)	S0351	LIUZHI2	Liuzhi.Guizhou China	Camellia sinensis	GBS	CRR046761	-	GZ351
JINSHA-GH5310(S0352)	S0352	JINSHA-GH5310	Jinsha.Guizhou China	Camellia sinensis	GBS	CRR046762	-	GZ352
JINSHA-GH150041(S0353)	S0353	JINSHA-GH150041	Jinsha.Guizhou China	camellia remotiserrata	GBS	CRR046763	-	GZ353
JINSHA-YCZ201501(S0354)	S0354	JINSHA-YCZ201501	Jinsha.Guizhou China	camellia remotiserrata	GBS	CRR046765	-	GZ354
XSH-SL201508(S0355)	S0355	XSH-SL201508	Xishui.Guizhou China	Camellia sinensis	GBS	CRR046766	-	GZ355
XYQS-4(S0356)	S0356	XYQS-4	Xingyi.Guizhou China	Camellia tachangensis	GBS	CRR046767	-	GZ356
ZJZB-YJY201504(S0357)	S0357	ZJZB-YJY201504	Zhijin.Guizhou China	Camellia sinensis	GBS	CRR046768	-	GZ357
CSH-YHCG(S0358)	S0358	CSH-YHCG	ChishuiCounty.Guizhou China	Camellia sinensis	GBS	CRR046769	-	GZ358
JINSHA-GH5312(S0359)	S0359	JINSHA-GH5312	Jinsha.Guizhou China	camellia remotiserrata	GBS	CRR046770	-	GZ359
ChishuiQT201503(S0360)	S0360	ChishuiQT201503	Chishui.Guizhou China	Camellia sinensis	GBS	CRR046771	-	GZ360
JINSHA-YCZ201506(S0361)	S0361	JINSHA-YCZ201506	Jinsha.Guizhou China	Camellia sinensis	GBS	CRR046772	-	GZ361
QXGQGD201503(S0362)	S0362	QXGQGD201503	Qixingguan.Guizhou China	Camellia sinensis	GBS	CRR046773	-	GZ362
JINSHA-YMZB201506-3(S0363)	S0363	JINSHA-YMZB201506-3	Jinsha.Guizhou China	Camellia sinensis	GBS	CRR046775	-	GZ363
QXGQGD201502(S0364)	S0364	QXGQGD201502	Qixingguan.Guizhou China	Camellia sinensis	GBS	CRR046777	-	GZ364
QXG-QY-QGD201502(S0365)	S0365	QXG-QY-QGD201502	Qixingguan.Guizhou China	Camellia sinensis	GBS	CRR046778	-	GZ365
ZJZB201503(S0366)	S0366	ZJZB201503	Zhijin.Guizhou China	Camellia sinensis	GBS	CRR046779	-	GZ366
NY-SHD201501(2)(S0367)	S0367	NY-SHD201501(2)	Nayong.Guizhou China	Camellia tachangensis	GBS	CRR046780	-	GZ367
QIXING201501(S0368)	S0368	QIXING201501	Qixingguan.Guizhou China	Camellia tachangensis	GBS	CRR046781	-	GZ368
JS-YC201502(S0369)	S0369	JS-YC201502	Jinsha.Guizhou China	Camellia sinensis	GBS	CRR046782	-	GZ369
NY-SHD201502(S0370)	S0370	NY-SHD201502	Nayong.Guizhou China	Camellia tachangensis	GBS	CRR046783	-	GZ370
LP-ZB(S0371)	S0371	LP-ZB	Liping.Guizhou China	Camellia sinensis	GBS	CRR046784	-	GZ371
LSJ4-2(S0372)	S0372	LSJ4-2	Liping.Guizhou China	Camellia sinensis	GBS	CRR046785	-	GZ372
LSJ-263(S0373)	S0373	LSJ-263	Liping.Guizhou China	Camellia sinensis	GBS	CRR046786	-	GZ373
QLSZ1(S0374)	S0374	QLSZ1	Qinglong.Guizhou China	Camellia sinensis	GBS	CRR046787	-	GZ374
QLSZ2(S0375)	S0375	QLSZ2	Qinglong.Guizhou China	Camellia sinensis	GBS	CRR046788	-	GZ375
QLSZ-ZHZ(S0376)	S0376	QLSZ-ZHZ	Qinglong.Guizhou China	Camellia sinensis	GBS	CRR046789	-	GZ376
LIUZHI1(S0377)	S0377	LIUZHI1	Liuzhi.Guizhou China	Camellia sinensis	GBS	CRR046790	-	GZ377
QINGLONG6(S0378)	S0378	QINGLONG6	Qinglong.Guizhou China	Camellia tachangensis	GBS	CRR046791	-	GZ378
SANHE10(S0379)	S0379	SANHE10	Zhenfeng.Guizhou China	Camellia tachangensis	GBS	CRR046792	-	GZ379
SANHE1(S0380)	S0380	SANHE1	Zhenfeng.Guizhou China	Camellia tachangensis	GBS	CRR046793	-	GZ380
SANHE6(S0381)	S0381	SANHE6	Zhenfeng.Guizhou China	Camellia tachangensis	GBS	CRR046794	-	GZ381
SANHE8(S0382)	S0382	SANHE8	Zhenfeng.Guizhou China	Camellia tachangensis	GBS	CRR046795	-	GZ382
TL1-4(S0383)	S0383	TL1-4	Huaxi.Guizhou China	Camellia sinensis	GBS	CRR046796	-	GZ383
JIUAN-CHAWANG(S0384)	S0384	JIUAN-CHAWANG	Huaxi.Guizhou China	Camellia sinensis	GBS	CRR046798	-	GZ384
YQ-LJZ201503(S0385)	S0385	YQ-LJZ201503	Yuqing.Guizhou China	Camellia sinensis	GBS	CRR046799	-	GZ385
Niaowangcha08(S0386)	S0386	Niaowangcha08	Guiding.Guizhou China	Camellia sinensis	GBS	CRR046800	-	GZ386
Niaowangcha09(S0387)	S0387	Niaowangcha09	Guiding.Guizhou China	Camellia sinensis	GBS	CRR046801	-	GZ387
Niaowangcha01(S0388)	S0388	Niaowangcha01	Guiding.Guizhou China	Camellia sinensis	GBS	CRR046802	-	GZ388
Niaowangcha02(S0389)	S0389	Niaowangcha02	Guiding.Guizhou China	Camellia sinensis	GBS	CRR046803	-	GZ389
Niaowangcha04(S0390)	S0390	Niaowangcha04	Guiding.Guizhou China	Camellia sinensis	GBS	CRR046804	-	GZ390
Niaowangcha05(S0391)	S0391	Niaowangcha05	Guiding.Guizhou China	Camellia sinensis	GBS	CRR046805	-	GZ391
Niaowangcha03(S0392)	S0392	Niaowangcha03	Guiding.Guizhou China	Camellia sinensis	GBS	CRR046806	-	GZ392
Niaowangcha11(S0393)	S0393	Niaowangcha11	Guiding.Guizhou China	Camellia sinensis	GBS	CRR046808	-	GZ393
Niaowangcha07(S0394)	S0394	Niaowangcha07	Guiding.Guizhou China	Camellia tachangensis	GBS	CRR046809	-	GZ394
Niaowangcha12(S0395)	S0395	Niaowangcha12	Guiding.Guizhou China	Camellia sinensis	GBS	CRR046810	-	GZ395
Niaowangcha06(S0396)	S0396	Niaowangcha06	Guiding.Guizhou China	Camellia sinensis	GBS	CRR046811	-	GZ396
Niaowangcha10(S0397)	S0397	Niaowangcha10	Guiding.Guizhou China	Camellia sinensis	GBS	CRR046812	-	GZ397
Z0032(S0398)	S0398	Z0032	Guian.Guizhou China	Camellia sinensis	GBS	CRR046813	-	GZ398
Z003(S0399)	S0399	Z003	Guian.Guizhou China	Camellia sinensis	GBS	CRR046814	-	GZ399
Z0031(S0400)	S0400	Z0031	Guian.Guizhou China	Camellia sinensis	GBS	CRR046815	-	GZ400
Z0807-1(S0401)	S0401	Z0807-1	Guian.Guizhou China	Camellia sinensis	GBS	CRR046816	-	GZ401
Z0031-2(S0402)	S0402	Z0031-2	Guian.Guizhou China	Camellia sinensis	GBS	CRR046817	-	GZ402
Z0807(S0403)	S0403	Z0807	Guian.Guizhou China	Camellia sinensis	GBS	CRR046818	-	GZ403
Z0029(S0404)	S0404	Z0029	Guian.Guizhou China	Camellia sinensis	GBS	CRR046819	-	GZ404
Z0879(S0405)	S0405	Z0879	Guian.Guizhou China	Camellia sinensis	GBS	CRR046820	-	GZ405
Z500(S0406)	S0406	Z500	Guian.Guizhou China	Camellia sinensis	GBS	CRR046821	-	GZ406
Fudingdabaicha(S0407)	S0407	Fudingdabaicha	Fujian China	Camellia sinensis	GBS	CRR046822	-	GZ407
Longjingchangyecha(S0408)	S0408	Longjingchangyecha	Zhejiang China	Camellia sinensis	GBS	CRR046823	-	GZ408
Baojinghuangjincha(S0409)	S0409	Baojinghuangjincha	Hunan China	Camellia sinensis	GBS	CRR046824	-	GZ409
Tieguanyincha(S0410)	S0410	Tieguanyincha	Fujian China	Camellia sinensis	GBS	CRR046825	-	GZ410
YQ-LJZ201501(S0411)	S0411	YQ-LJZ201501	Yuqing.Guizhou China	Camellia sinensis	GBS	CRR046826	-	GZ411
YQ-LJZ201502(S0412)	S0412	YQ-LJZ201502	Yuqing.Guizhou China	Camellia sinensis	GBS	CRR046827	-	GZ412
Qiancha1(S0413)	S0413	Qiancha1	Guizhou China	Camellia sinensis	GBS	CRR046866	-	GZ413
J8(S0414)	S0414	J8	Huaxi.Guizhou China	Camellia sinensis	GBS	CRR046867	-	GZ414
J9-1(S0415)	S0415	J9-1	Huaxi.Guizhou China	Camellia sinensis	GBS	CRR046868	-	GZ415
